# Supplementary material for: Thiazole fused S,N-heteroacene step-ladder polymeric semiconductors for organic transistors
Source: Chem Sci. 2022 Sep 26;13(41):12034–44. doi: 10.1039/d2sc04661j (PMC9600222; doi:10.1039/d2sc04661j)
Supplement: SC-013-D2SC04661J-s001 [file SC-013-D2SC04661J-s001.cif]

# Electronic Supplementary Material (ESI) for Chemical Science.
# This journal is © The Royal Society of Chemistry 2022

####################################################################### 
# 
# This file contains crystal structure data downloaded from the 
# Cambridge Structural Database (CSD) hosted by the Cambridge 
# Crystallographic Data Centre (CCDC).
# 
# Full information about CCDC data access policies and citation 
# guidelines are available at http://www.ccdc.cam.ac.uk/access/V1 
# 
# Audit and citation data items may have been added by the CCDC. 
# Please retain this information to preserve the provenance of 
# this file and to allow appropriate attribution of the data. 
# 
#######################################################################

data_fang_tz_tt_tx_tips
_audit_block_doi                 10.5517/ccdc.csd.cc28cb44
_database_code_depnum_ccdc_archive 'CCDC 2096255'
loop_
_audit_author_name
_audit_author_address
'Nattamai Bhuvanesh'
;X ray Diffraction Laboratory in the Department of Chemistry at Texas A and M University
United States of America
;
_audit_update_record             
;
2021-07-13 deposited with the CCDC.	2022-09-05 downloaded from the CCDC.
;
_audit_creation_date             2019-03-28
_audit_creation_method           
;
Olex2 1.2
(compiled 2018.05.29 svn.r3508 for OlexSys, GUI svn.r5506)
;
_shelx_SHELXL_version_number     2018/3
_chemical_name_common            ?
_chemical_name_systematic        ?
_chemical_formula_moiety         'C30 H46 N2 S4 Si2'
_chemical_formula_sum            'C30 H46 N2 S4 Si2'
_chemical_formula_weight         619.11
_chemical_melting_point          ?
loop_
_atom_type_symbol
_atom_type_description
_atom_type_scat_dispersion_real
_atom_type_scat_dispersion_imag
_atom_type_scat_source
C C 0.0181 0.0091 'International Tables Vol C Tables 4.2.6.8 and 6.1.1.4'
H H 0.0000 0.0000 'International Tables Vol C Tables 4.2.6.8 and 6.1.1.4'
N N 0.0311 0.0180 'International Tables Vol C Tables 4.2.6.8 and 6.1.1.4'
S S 0.3331 0.5567 'International Tables Vol C Tables 4.2.6.8 and 6.1.1.4'
Si Si 0.2541 0.3302 'International Tables Vol C Tables 4.2.6.8 and 6.1.1.4'

_shelx_space_group_comment       
;
The symmetry employed for this shelxl refinement is uniquely defined
by the following loop, which should always be used as a source of
symmetry information in preference to the above space-group names.
They are only intended as comments.
;
_space_group_crystal_system      triclinic
_space_group_IT_number           2
_space_group_name_H-M_alt        'P -1'
_space_group_name_Hall           '-P 1'
loop_
_space_group_symop_operation_xyz
'x, y, z'
'-x, -y, -z'

_cell_length_a                   13.6771(5)
_cell_length_b                   14.8337(5)
_cell_length_c                   18.7114(6)
_cell_angle_alpha                98.6320(10)
_cell_angle_beta                 98.0600(10)
_cell_angle_gamma                113.1450(10)
_cell_volume                     3367.2(2)
_cell_formula_units_Z            4
_cell_measurement_reflns_used    9641
_cell_measurement_temperature    110
_cell_measurement_theta_max      68.327
_cell_measurement_theta_min      4.441
_shelx_estimated_absorpt_T_max   0.847
_shelx_estimated_absorpt_T_min   0.279
_exptl_absorpt_coefficient_mu    3.432
_exptl_absorpt_correction_T_max  0.7531
_exptl_absorpt_correction_T_min  0.4445
_exptl_absorpt_correction_type   multi-scan
_exptl_absorpt_process_details   
'SADABS-2016/2 (Bruker,2016/2) was used for absorption correction. wR2(int) was 0.1342 before and 0.0897 after correction. The Ratio of minimum to maximum transmission is 0.5902. The \l/2 correction factor is Not present.'
_exptl_absorpt_special_details   ?
_exptl_crystal_colour            yellow
_exptl_crystal_colour_primary    yellow
_exptl_crystal_density_diffrn    1.221
_exptl_crystal_density_meas      ?
_exptl_crystal_density_method    ?
_exptl_crystal_description       needle
_exptl_crystal_F_000             1328
_exptl_crystal_size_max          0.5
_exptl_crystal_size_mid          0.2
_exptl_crystal_size_min          0.05
_exptl_transmission_factor_max   ?
_exptl_transmission_factor_min   ?
_diffrn_reflns_av_R_equivalents  0.0645
_diffrn_reflns_av_unetI/netI     0.0364
_diffrn_reflns_Laue_measured_fraction_full 0.998
_diffrn_reflns_Laue_measured_fraction_max 0.997
_diffrn_reflns_limit_h_max       16
_diffrn_reflns_limit_h_min       -16
_diffrn_reflns_limit_k_max       16
_diffrn_reflns_limit_k_min       -17
_diffrn_reflns_limit_l_max       22
_diffrn_reflns_limit_l_min       -22
_diffrn_reflns_number            95406
_diffrn_reflns_point_group_measured_fraction_full 0.998
_diffrn_reflns_point_group_measured_fraction_max 0.997
_diffrn_reflns_theta_full        67.679
_diffrn_reflns_theta_max         68.350
_diffrn_reflns_theta_min         3.326
_diffrn_ambient_temperature      110
_diffrn_detector                 'Bruker PHOTON 2 area detector'
_diffrn_detector_area_resol_mean 7.41
_diffrn_detector_type            'Charge-integrating Pixel Array Detector'
_diffrn_measured_fraction_theta_full 0.998
_diffrn_measured_fraction_theta_max 0.997
_diffrn_measurement_device       'three-circle diffractometer'
_diffrn_measurement_device_type  'Bruker Photon 2 area detector'
_diffrn_measurement_method       '\w and \f scans'
_diffrn_radiation_monochromator  'mirror optics'
_diffrn_radiation_probe          x-ray
_diffrn_radiation_type           CuK\a
_diffrn_radiation_wavelength     1.54178
_diffrn_source                   'microfocus sealed X-ray tube'
_diffrn_source_type              'Incoatec I\ms'
_diffrn_standards_number         0
_reflns_Friedel_coverage         0.000
_reflns_Friedel_fraction_full    .
_reflns_Friedel_fraction_max     .
_reflns_number_gt                9997
_reflns_number_total             12320
_reflns_special_details          
;
 Reflections were merged by SHELXL according to the crystal
 class for the calculation of statistics and refinement.
 
 _reflns_Friedel_fraction is defined as the number of unique
 Friedel pairs measured divided by the number that would be
 possible theoretically, ignoring centric projections and
 systematic absences.
;
_reflns_threshold_expression     'I > 2\s(I)'
_computing_cell_refinement       'SAINT V8.38A (2016)'
_computing_data_collection       ?
_computing_data_reduction        'SAINT V8.38A (2016)'
_computing_molecular_graphics    'Olex2 (Dolomanov et al., 2009)'
_computing_publication_material  'Olex2 (Dolomanov et al., 2009)'
_computing_structure_refinement  'XL (Sheldrick, 2008)'
_computing_structure_solution    'ShelXT (Sheldrick, 2015)'
_refine_diff_density_max         0.686
_refine_diff_density_min         -0.464
_refine_diff_density_rms         0.075
_refine_ls_extinction_coef       .
_refine_ls_extinction_method     none
_refine_ls_goodness_of_fit_ref   1.047
_refine_ls_hydrogen_treatment    constr
_refine_ls_matrix_type           full
_refine_ls_number_parameters     709
_refine_ls_number_reflns         12320
_refine_ls_number_restraints     0
_refine_ls_R_factor_all          0.0619
_refine_ls_R_factor_gt           0.0503
_refine_ls_restrained_S_all      1.047
_refine_ls_shift/su_max          0.001
_refine_ls_shift/su_mean         0.000
_refine_ls_structure_factor_coef Fsqd
_refine_ls_weighting_details     
'w=1/[\s^2^(Fo^2^)+(0.0810P)^2^+3.2244P] where P=(Fo^2^+2Fc^2^)/3'
_refine_ls_weighting_scheme      calc
_refine_ls_wR_factor_gt          0.1381
_refine_ls_wR_factor_ref         0.1527
_refine_special_details          ?
_olex2_refinement_description    
;
1. Fixed Uiso
 At 1.2 times of:
  All C(H) groups
 At 1.5 times of:
  All C(H,H,H) groups
2.a Ternary CH refined with riding coordinates:
 C13A(H13A), C16A(H16A), C19A(H19A), C22A(H22A), C25A(H25A), C28A(H28A),
 C7B(H7B), C10B(H10B), C13B(H13B), C7C(H7C), C10C(H10C), C13C(H13C)
2.b Aromatic/amide H refined with riding coordinates:
 C3A(H3A), C5A(H5A), C8A(H8A), C11A(H11A), C2B(H2B), C5B(H5B), C3C(H3C),
 C5C(H5C)
2.c Idealised Me refined as rotating group:
 C14A(H14A,H14B,H14C), C15A(H15A,H15B,H15C), C17A(H17A,H17B,H17C), C18A(H18A,
 H18B,H18C), C20A(H20A,H20B,H20C), C21A(H21A,H21B,H21C), C23A(H23A,H23B,H23C),
 C24A(H24A,H24B,H24C), C26A(H26A,H26B,H26C), C27A(H27A,H27B,H27C), C29A(H29A,
 H29B,H29C), C30A(H30A,H30B,H30C), C8B(H8BA,H8BB,H8BC), C9B(H9BA,H9BB,H9BC),
 C11B(H11B,H11C,H11D), C12B(H12A,H12B,H12C), C14B(H14D,H14E,H14F), C15B(H15D,
 H15E,H15F), C8C(H8CA,H8CB,H8CC), C9C(H9CA,H9CB,H9CC), C11C(H11E,H11F,H11G),
 C12C(H12D,H12E,H12F), C14C(H14G,H14H,H14I), C15C(H15G,H15H,H15I)
;
_atom_sites_solution_hydrogens   geom
_atom_sites_solution_primary     dual
_atom_sites_solution_secondary   ?
loop_
_atom_site_label
_atom_site_type_symbol
_atom_site_fract_x
_atom_site_fract_y
_atom_site_fract_z
_atom_site_U_iso_or_equiv
_atom_site_adp_type
_atom_site_occupancy
_atom_site_site_symmetry_order
_atom_site_calc_flag
_atom_site_refinement_flags_posn
_atom_site_refinement_flags_adp
_atom_site_refinement_flags_occupancy
_atom_site_disorder_assembly
_atom_site_disorder_group
S1A S 0.64426(5) 0.50478(4) 0.73006(3) 0.02924(15) Uani 1 1 d . . . . .
S2A S 0.39709(5) 0.23015(4) 0.57753(3) 0.02648(15) Uani 1 1 d . . . . .
S3A S 0.58976(5) 0.26349(4) 0.42201(3) 0.02583(15) Uani 1 1 d . . . . .
S4A S 0.33641(5) -0.00458(4) 0.26548(3) 0.02755(15) Uani 1 1 d . . . . .
Si1A Si 0.67818(5) 0.61838(5) 0.89664(3) 0.02221(15) Uani 1 1 d . . . . .
Si2A Si 0.30873(5) -0.11942(4) 0.10001(3) 0.02037(15) Uani 1 1 d . . . . .
N1A N 0.51113(17) 0.43190(16) 0.81185(12) 0.0291(5) Uani 1 1 d . . . . .
N2A N 0.47409(17) 0.06678(16) 0.18635(12) 0.0295(5) Uani 1 1 d . . . . .
C1A C 0.59989(19) 0.51133(18) 0.81265(13) 0.0248(5) Uani 1 1 d . . . . .
C2A C 0.53776(19) 0.38850(17) 0.69326(13) 0.0237(5) Uani 1 1 d . . . . .
C3A C 0.4768(2) 0.36332(19) 0.74555(14) 0.0289(5) Uani 1 1 d . . . . .
H3A H 0.413844 0.301424 0.736195 0.035 Uiso 1 1 calc R . . . .
C4A C 0.5218(2) 0.33236(17) 0.61882(13) 0.0238(5) Uani 1 1 d . . . . .
C5A C 0.5947(2) 0.35091(17) 0.57253(13) 0.0239(5) Uani 1 1 d . . . . .
H5A H 0.666637 0.402920 0.585405 0.029 Uiso 1 1 calc R . . . .
C6A C 0.54639(19) 0.28093(17) 0.50289(13) 0.0220(5) Uani 1 1 d . . . . .
C7A C 0.46415(19) 0.16192(17) 0.38044(13) 0.0231(5) Uani 1 1 d . . . . .
C8A C 0.3916(2) 0.14289(17) 0.42702(13) 0.0229(5) Uani 1 1 d . . . . .
H8A H 0.319497 0.091178 0.414093 0.027 Uiso 1 1 calc R . . . .
C9A C 0.44050(19) 0.21167(17) 0.49676(13) 0.0215(5) Uani 1 1 d . . . . .
C10A C 0.44723(19) 0.10818(17) 0.30483(13) 0.0232(5) Uani 1 1 d . . . . .
C11A C 0.5103(2) 0.13305(19) 0.25379(14) 0.0290(5) Uani 1 1 d . . . . .
H11A H 0.575728 0.193069 0.264644 0.035 Uiso 1 1 calc R . . . .
C12A C 0.38209(19) -0.01028(17) 0.18335(13) 0.0234(5) Uani 1 1 d . . . . .
C13A C 0.5759(2) 0.6267(2) 0.95195(16) 0.0374(6) Uani 1 1 d . . . . .
H13A H 0.533864 0.556858 0.957870 0.045 Uiso 1 1 calc R . . . .
C14A C 0.6301(3) 0.6915(3) 1.03080(19) 0.0612(10) Uani 1 1 d . . . . .
H14A H 0.682930 0.669475 1.054137 0.092 Uiso 1 1 calc GR . . . .
H14B H 0.574314 0.684264 1.059938 0.092 Uiso 1 1 calc GR . . . .
H14C H 0.667588 0.762240 1.028642 0.092 Uiso 1 1 calc GR . . . .
C15A C 0.4919(3) 0.6576(3) 0.9137(2) 0.0595(9) Uani 1 1 d . . . . .
H15A H 0.529083 0.724324 0.903678 0.089 Uiso 1 1 calc GR . . . .
H15B H 0.441736 0.659652 0.945856 0.089 Uiso 1 1 calc GR . . . .
H15C H 0.450747 0.608608 0.866874 0.089 Uiso 1 1 calc GR . . . .
C16A C 0.7565(2) 0.73334(19) 0.86188(15) 0.0327(6) Uani 1 1 d . . . . .
H16A H 0.800237 0.713501 0.829377 0.039 Uiso 1 1 calc R . . . .
C17A C 0.6868(2) 0.7704(2) 0.81441(15) 0.0356(6) Uani 1 1 d . . . . .
H17A H 0.632860 0.713934 0.775269 0.053 Uiso 1 1 calc GR . . . .
H17B H 0.733376 0.822236 0.791989 0.053 Uiso 1 1 calc GR . . . .
H17C H 0.649171 0.798827 0.845461 0.053 Uiso 1 1 calc GR . . . .
C18A C 0.8386(2) 0.8189(2) 0.92539(17) 0.0436(7) Uani 1 1 d . . . . .
H18A H 0.799544 0.843176 0.957801 0.065 Uiso 1 1 calc GR . . . .
H18B H 0.884300 0.874061 0.905181 0.065 Uiso 1 1 calc GR . . . .
H18C H 0.884683 0.794227 0.953901 0.065 Uiso 1 1 calc GR . . . .
C19A C 0.7748(2) 0.5793(2) 0.95133(15) 0.0344(6) Uani 1 1 d . . . . .
H19A H 0.819904 0.636566 0.994653 0.041 Uiso 1 1 calc R . . . .
C20A C 0.8537(2) 0.5599(2) 0.90664(17) 0.0423(7) Uani 1 1 d . . . . .
H20A H 0.812182 0.504073 0.863546 0.063 Uiso 1 1 calc GR . . . .
H20B H 0.904422 0.542751 0.938030 0.063 Uiso 1 1 calc GR . . . .
H20C H 0.894789 0.620625 0.889910 0.063 Uiso 1 1 calc GR . . . .
C21A C 0.7120(3) 0.4883(2) 0.98239(18) 0.0473(8) Uani 1 1 d . . . . .
H21A H 0.668678 0.505900 1.014721 0.071 Uiso 1 1 calc GR . . . .
H21B H 0.763797 0.469335 1.010880 0.071 Uiso 1 1 calc GR . . . .
H21C H 0.663602 0.431623 0.941385 0.071 Uiso 1 1 calc GR . . . .
C22A C 0.3639(2) -0.07331(19) 0.01943(14) 0.0295(5) Uani 1 1 d . . . . .
H22A H 0.445049 -0.042083 0.036498 0.035 Uiso 1 1 calc R . . . .
C23A C 0.3346(2) 0.0106(2) -0.00172(17) 0.0397(7) Uani 1 1 d . . . . .
H23A H 0.255846 -0.016565 -0.021156 0.060 Uiso 1 1 calc GR . . . .
H23B H 0.373155 0.036762 -0.039696 0.060 Uiso 1 1 calc GR . . . .
H23C H 0.356189 0.065041 0.042196 0.060 Uiso 1 1 calc GR . . . .
C24A C 0.3373(3) -0.1572(2) -0.04876(16) 0.0430(7) Uani 1 1 d . . . . .
H24A H 0.359508 -0.208321 -0.034254 0.064 Uiso 1 1 calc GR . . . .
H24B H 0.376669 -0.128863 -0.085783 0.064 Uiso 1 1 calc GR . . . .
H24C H 0.258742 -0.188101 -0.069880 0.064 Uiso 1 1 calc GR . . . .
C25A C 0.3439(2) -0.22561(19) 0.11839(15) 0.0313(6) Uani 1 1 d . . . . .
H25A H 0.308037 -0.281725 0.073202 0.038 Uiso 1 1 calc R . . . .
C26A C 0.4668(2) -0.1935(2) 0.1295(2) 0.0488(8) Uani 1 1 d . . . . .
H26A H 0.490923 -0.173151 0.085230 0.073 Uiso 1 1 calc GR . . . .
H26B H 0.483542 -0.249970 0.138049 0.073 Uiso 1 1 calc GR . . . .
H26C H 0.504780 -0.136708 0.172477 0.073 Uiso 1 1 calc GR . . . .
C27A C 0.3028(2) -0.2671(2) 0.18368(16) 0.0366(6) Uani 1 1 d . . . . .
H27A H 0.334656 -0.213221 0.228753 0.055 Uiso 1 1 calc GR . . . .
H27B H 0.324206 -0.321544 0.190448 0.055 Uiso 1 1 calc GR . . . .
H27C H 0.223206 -0.293087 0.173736 0.055 Uiso 1 1 calc GR . . . .
C28A C 0.1570(2) -0.16121(19) 0.09311(14) 0.0309(5) Uani 1 1 d . . . . .
H28A H 0.141903 -0.183033 0.139970 0.037 Uiso 1 1 calc R . . . .
C29A C 0.1175(2) -0.0784(2) 0.08873(17) 0.0385(6) Uani 1 1 d . . . . .
H29A H 0.163882 -0.018923 0.128226 0.058 Uiso 1 1 calc GR . . . .
H29B H 0.042017 -0.102732 0.094682 0.058 Uiso 1 1 calc GR . . . .
H29C H 0.121370 -0.060728 0.040489 0.058 Uiso 1 1 calc GR . . . .
C30A C 0.0903(2) -0.2536(2) 0.03020(16) 0.0415(7) Uani 1 1 d . . . . .
H30A H 0.101234 -0.235784 -0.017345 0.062 Uiso 1 1 calc GR . . . .
H30B H 0.012892 -0.277381 0.031323 0.062 Uiso 1 1 calc GR . . . .
H30C H 0.113868 -0.306955 0.036210 0.062 Uiso 1 1 calc GR . . . .
S1B S 0.82062(4) 0.28932(4) 0.65517(3) 0.02412(14) Uani 1 1 d . . . . .
S2B S 0.35679(4) -0.03684(4) 0.53794(3) 0.02061(14) Uani 1 1 d . . . . .
Si1B Si 1.06176(5) 0.46813(5) 0.70345(4) 0.02228(15) Uani 1 1 d . . . . .
N1B N 0.96607(16) 0.30246(15) 0.58011(12) 0.0273(5) Uani 1 1 d . . . . .
C1B C 0.95227(18) 0.34789(17) 0.64153(13) 0.0214(5) Uani 1 1 d . . . . .
C2B C 0.87263(19) 0.22079(18) 0.54246(14) 0.0279(5) Uani 1 1 d . . . . .
H2B H 0.869493 0.180303 0.496994 0.033 Uiso 1 1 calc R . . . .
C3B C 0.78385(18) 0.20054(16) 0.57383(13) 0.0198(5) Uani 1 1 d . . . . .
C4B C 0.67438(17) 0.12140(16) 0.54673(13) 0.0187(4) Uani 1 1 d . . . . .
C5B C 0.58519(17) 0.10397(16) 0.57836(13) 0.0188(4) Uani 1 1 d . . . . .
H5B H 0.586388 0.141642 0.624520 0.023 Uiso 1 1 calc R . . . .
C6B C 0.49133(17) 0.02187(16) 0.53231(12) 0.0167(4) Uani 1 1 d . . . . .
C7B C 1.0370(2) 0.5764(2) 0.67461(16) 0.0395(7) Uani 1 1 d . . . . .
H7B H 1.096442 0.640432 0.705978 0.047 Uiso 1 1 calc R . . . .
C8B C 1.0440(4) 0.5771(3) 0.59407(19) 0.0645(11) Uani 1 1 d . . . . .
H8BA H 1.114899 0.580242 0.587227 0.097 Uiso 1 1 calc GR . . . .
H8BB H 1.035786 0.635920 0.581482 0.097 Uiso 1 1 calc GR . . . .
H8BC H 0.985777 0.515606 0.561727 0.097 Uiso 1 1 calc GR . . . .
C9B C 0.9284(3) 0.5750(2) 0.6879(2) 0.0515(8) Uani 1 1 d . . . . .
H9BA H 0.868166 0.513170 0.657616 0.077 Uiso 1 1 calc GR . . . .
H9BB H 0.920516 0.633486 0.674220 0.077 Uiso 1 1 calc GR . . . .
H9BC H 0.926950 0.577639 0.740379 0.077 Uiso 1 1 calc GR . . . .
C10B C 1.0431(2) 0.4678(2) 0.80140(15) 0.0347(6) Uani 1 1 d . . . . .
H10B H 0.965522 0.455621 0.799994 0.042 Uiso 1 1 calc R . . . .
C11B C 1.1127(3) 0.5701(2) 0.85435(16) 0.0454(7) Uani 1 1 d . . . . .
H11B H 1.189839 0.583150 0.861120 0.068 Uiso 1 1 calc GR . . . .
H11C H 1.091756 0.569960 0.902319 0.068 Uiso 1 1 calc GR . . . .
H11D H 1.101225 0.622903 0.833519 0.068 Uiso 1 1 calc GR . . . .
C12B C 1.0586(3) 0.3830(2) 0.83208(17) 0.0500(8) Uani 1 1 d . . . . .
H12A H 1.012121 0.318257 0.797651 0.075 Uiso 1 1 calc GR . . . .
H12B H 1.038451 0.382469 0.880310 0.075 Uiso 1 1 calc GR . . . .
H12C H 1.135021 0.393987 0.837888 0.075 Uiso 1 1 calc GR . . . .
C13B C 1.1932(2) 0.4723(2) 0.68294(16) 0.0369(6) Uani 1 1 d . . . . .
H13B H 1.183556 0.462836 0.627946 0.044 Uiso 1 1 calc R . . . .
C14B C 1.2894(3) 0.5764(3) 0.7157(2) 0.0634(11) Uani 1 1 d . . . . .
H14D H 1.270791 0.628522 0.699396 0.095 Uiso 1 1 calc GR . . . .
H14E H 1.354296 0.577425 0.698587 0.095 Uiso 1 1 calc GR . . . .
H14F H 1.304237 0.589235 0.769915 0.095 Uiso 1 1 calc GR . . . .
C15B C 1.2204(3) 0.3869(3) 0.7021(2) 0.0598(10) Uani 1 1 d . . . . .
H15D H 1.236347 0.395184 0.755968 0.090 Uiso 1 1 calc GR . . . .
H15E H 1.284160 0.388697 0.683007 0.090 Uiso 1 1 calc GR . . . .
H15F H 1.158095 0.322239 0.679451 0.090 Uiso 1 1 calc GR . . . .
S1C S 0.17544(4) 0.21383(4) 0.34698(3) 0.02349(14) Uani 1 1 d . . . . .
S2C S 0.64129(4) 0.53532(4) 0.45964(3) 0.02119(14) Uani 1 1 d . . . . .
Si1C Si -0.06812(5) 0.03868(5) 0.29848(3) 0.02125(15) Uani 1 1 d . . . . .
N1C N 0.03594(16) 0.19398(15) 0.42796(12) 0.0271(4) Uani 1 1 d . . . . .
C1C C 0.04592(18) 0.15295(17) 0.36334(13) 0.0210(5) Uani 1 1 d . . . . .
C2C C 0.21643(18) 0.29794(16) 0.43121(13) 0.0199(5) Uani 1 1 d . . . . .
C3C C 0.13069(19) 0.27425(18) 0.46607(14) 0.0266(5) Uani 1 1 d . . . . .
H3C H 0.136655 0.311291 0.513780 0.032 Uiso 1 1 calc R . . . .
C4C C 0.32560(17) 0.37760(16) 0.45668(13) 0.0193(5) Uani 1 1 d . . . . .
C5C C 0.41319(17) 0.39414(16) 0.42387(13) 0.0195(4) Uani 1 1 d . . . . .
H5C H 0.410652 0.354982 0.377967 0.023 Uiso 1 1 calc R . . . .
C6C C 0.50772(17) 0.47731(16) 0.46759(12) 0.0178(4) Uani 1 1 d . . . . .
C7C C -0.0530(2) -0.07636(19) 0.31964(15) 0.0319(6) Uani 1 1 d . . . . .
H7C H -0.115603 -0.136752 0.286585 0.038 Uiso 1 1 calc R . . . .
C8C C -0.0592(3) -0.0838(2) 0.39977(17) 0.0468(8) Uani 1 1 d . . . . .
H8CA H 0.000864 -0.025213 0.433691 0.070 Uiso 1 1 calc GR . . . .
H8CB H -0.053659 -0.145388 0.408283 0.070 Uiso 1 1 calc GR . . . .
H8CC H -0.128848 -0.085604 0.408612 0.070 Uiso 1 1 calc GR . . . .
C9C C 0.0524(2) -0.0803(2) 0.30304(18) 0.0416(7) Uani 1 1 d . . . . .
H9CA H 0.051479 -0.082985 0.250294 0.062 Uiso 1 1 calc GR . . . .
H9CB H 0.057449 -0.140361 0.315560 0.062 Uiso 1 1 calc GR . . . .
H9CC H 0.115329 -0.020047 0.332699 0.062 Uiso 1 1 calc GR . . . .
C10C C -0.0510(2) 0.0493(2) 0.20119(14) 0.0296(5) Uani 1 1 d . . . . .
H10C H 0.025055 0.058129 0.199933 0.036 Uiso 1 1 calc R . . . .
C11C C -0.0614(2) 0.1408(2) 0.17854(16) 0.0399(7) Uani 1 1 d . . . . .
H11E H -0.136970 0.132195 0.174009 0.060 Uiso 1 1 calc GR . . . .
H11F H -0.040654 0.146857 0.130838 0.060 Uiso 1 1 calc GR . . . .
H11G H -0.013242 0.201757 0.216285 0.060 Uiso 1 1 calc GR . . . .
C12C C -0.1269(2) -0.0472(2) 0.14342(15) 0.0402(7) Uani 1 1 d . . . . .
H12D H -0.115597 -0.104347 0.156743 0.060 Uiso 1 1 calc GR . . . .
H12E H -0.110751 -0.040373 0.094587 0.060 Uiso 1 1 calc GR . . . .
H12F H -0.202770 -0.058521 0.141979 0.060 Uiso 1 1 calc GR . . . .
C13C C -0.19672(19) 0.0407(2) 0.32256(15) 0.0306(6) Uani 1 1 d . . . . .
H13C H -0.189000 0.041145 0.376574 0.037 Uiso 1 1 calc R . . . .
C14C C -0.2139(3) 0.1345(3) 0.3138(2) 0.0541(9) Uani 1 1 d . . . . .
H14G H -0.146377 0.194689 0.336712 0.081 Uiso 1 1 calc GR . . . .
H14H H -0.272326 0.136596 0.337971 0.081 Uiso 1 1 calc GR . . . .
H14I H -0.234163 0.132397 0.260982 0.081 Uiso 1 1 calc GR . . . .
C15C C -0.2980(2) -0.0548(3) 0.2833(2) 0.0671(12) Uani 1 1 d . . . . .
H15G H -0.311946 -0.057669 0.230000 0.101 Uiso 1 1 calc GR . . . .
H15H H -0.360706 -0.054413 0.302765 0.101 Uiso 1 1 calc GR . . . .
H15I H -0.286285 -0.113757 0.291886 0.101 Uiso 1 1 calc GR . . . .

loop_
_atom_site_aniso_label
_atom_site_aniso_U_11
_atom_site_aniso_U_22
_atom_site_aniso_U_33
_atom_site_aniso_U_23
_atom_site_aniso_U_13
_atom_site_aniso_U_12
S1A 0.0341(3) 0.0216(3) 0.0249(3) 0.0011(2) 0.0070(3) 0.0058(3)
S2A 0.0274(3) 0.0231(3) 0.0265(3) 0.0023(2) 0.0019(2) 0.0107(2)
S3A 0.0246(3) 0.0228(3) 0.0271(3) 0.0010(2) 0.0011(2) 0.0102(2)
S4A 0.0294(3) 0.0211(3) 0.0245(3) 0.0010(2) 0.0068(2) 0.0041(2)
Si1A 0.0245(3) 0.0188(3) 0.0233(3) 0.0027(2) 0.0052(3) 0.0099(3)
Si2A 0.0202(3) 0.0180(3) 0.0219(3) 0.0032(2) 0.0042(2) 0.0076(2)
N1A 0.0279(11) 0.0258(11) 0.0304(11) 0.0038(9) 0.0052(9) 0.0093(9)
N2A 0.0257(11) 0.0261(11) 0.0312(11) 0.0022(9) 0.0069(9) 0.0068(9)
C1A 0.0265(12) 0.0224(12) 0.0259(12) 0.0057(10) 0.0054(10) 0.0109(10)
C2A 0.0270(12) 0.0195(11) 0.0256(12) 0.0048(9) -0.0003(10) 0.0129(10)
C3A 0.0270(13) 0.0222(12) 0.0319(13) 0.0032(10) 0.0020(10) 0.0074(10)
C4A 0.0285(12) 0.0183(11) 0.0252(12) 0.0035(9) -0.0020(10) 0.0136(10)
C5A 0.0311(13) 0.0153(11) 0.0243(12) 0.0028(9) -0.0021(10) 0.0121(10)
C6A 0.0245(12) 0.0191(11) 0.0248(12) 0.0057(9) 0.0002(9) 0.0132(10)
C7A 0.0264(12) 0.0165(11) 0.0267(12) 0.0039(9) -0.0011(10) 0.0121(9)
C8A 0.0314(13) 0.0154(11) 0.0223(12) 0.0044(9) -0.0006(10) 0.0124(10)
C9A 0.0240(11) 0.0197(11) 0.0237(12) 0.0060(9) 0.0013(9) 0.0130(9)
C10A 0.0232(12) 0.0183(11) 0.0271(12) 0.0029(9) -0.0003(9) 0.0104(9)
C11A 0.0252(12) 0.0227(12) 0.0309(13) -0.0006(10) 0.0020(10) 0.0055(10)
C12A 0.0240(12) 0.0214(11) 0.0237(12) 0.0031(9) 0.0045(9) 0.0095(10)
C13A 0.0361(15) 0.0325(14) 0.0473(16) 0.0089(12) 0.0164(13) 0.0157(12)
C14A 0.062(2) 0.057(2) 0.055(2) -0.0071(16) 0.0321(18) 0.0151(17)
C15A 0.052(2) 0.068(2) 0.088(3) 0.034(2) 0.0336(19) 0.0438(18)
C16A 0.0353(14) 0.0287(13) 0.0374(14) 0.0082(11) 0.0134(11) 0.0149(11)
C17A 0.0510(17) 0.0299(14) 0.0331(14) 0.0114(11) 0.0123(12) 0.0218(13)
C18A 0.0401(16) 0.0317(15) 0.0530(18) 0.0099(13) 0.0099(14) 0.0090(12)
C19A 0.0341(14) 0.0310(14) 0.0358(14) 0.0028(11) 0.0013(11) 0.0152(12)
C20A 0.0364(15) 0.0466(17) 0.0470(17) -0.0001(13) 0.0025(13) 0.0267(14)
C21A 0.0493(18) 0.0343(15) 0.0562(19) 0.0154(14) -0.0047(15) 0.0192(14)
C22A 0.0250(12) 0.0313(13) 0.0345(14) 0.0116(11) 0.0088(10) 0.0120(10)
C23A 0.0413(16) 0.0412(16) 0.0454(17) 0.0213(13) 0.0141(13) 0.0208(13)
C24A 0.0459(17) 0.0419(16) 0.0380(16) 0.0080(13) 0.0173(13) 0.0131(14)
C25A 0.0338(14) 0.0275(13) 0.0348(14) 0.0061(10) 0.0076(11) 0.0155(11)
C26A 0.0379(16) 0.0492(18) 0.072(2) 0.0241(16) 0.0110(15) 0.0276(14)
C27A 0.0488(17) 0.0308(14) 0.0381(15) 0.0144(12) 0.0132(13) 0.0213(13)
C28A 0.0260(12) 0.0335(14) 0.0328(14) 0.0085(11) 0.0076(10) 0.0113(11)
C29A 0.0286(14) 0.0472(17) 0.0456(17) 0.0107(13) 0.0098(12) 0.0213(13)
C30A 0.0296(14) 0.0392(16) 0.0465(17) 0.0038(13) 0.0050(12) 0.0082(12)
S1B 0.0167(3) 0.0222(3) 0.0280(3) 0.0000(2) 0.0062(2) 0.0043(2)
S2B 0.0155(3) 0.0179(3) 0.0266(3) 0.0030(2) 0.0059(2) 0.0055(2)
Si1B 0.0182(3) 0.0186(3) 0.0247(3) 0.0039(2) 0.0023(2) 0.0034(2)
N1B 0.0186(10) 0.0245(10) 0.0335(12) 0.0007(9) 0.0090(9) 0.0047(8)
C1B 0.0173(11) 0.0194(11) 0.0278(12) 0.0072(9) 0.0052(9) 0.0071(9)
C2B 0.0199(12) 0.0241(12) 0.0323(13) -0.0024(10) 0.0071(10) 0.0045(10)
C3B 0.0174(11) 0.0145(10) 0.0267(12) 0.0047(9) 0.0029(9) 0.0065(9)
C4B 0.0172(10) 0.0147(10) 0.0269(12) 0.0071(9) 0.0050(9) 0.0086(9)
C5B 0.0172(10) 0.0151(10) 0.0234(11) 0.0038(8) 0.0006(9) 0.0076(9)
C6B 0.0150(10) 0.0146(10) 0.0238(11) 0.0074(9) 0.0047(9) 0.0081(8)
C7B 0.0472(17) 0.0260(14) 0.0399(16) 0.0065(12) 0.0023(13) 0.0126(12)
C8B 0.106(3) 0.048(2) 0.0458(19) 0.0197(16) 0.011(2) 0.037(2)
C9B 0.0539(19) 0.0377(17) 0.066(2) 0.0066(15) -0.0020(16) 0.0290(15)
C10B 0.0269(13) 0.0393(15) 0.0328(14) 0.0064(12) 0.0069(11) 0.0092(11)
C11B 0.0416(17) 0.0511(18) 0.0334(15) -0.0008(13) 0.0042(13) 0.0142(14)
C12B 0.0518(19) 0.0525(19) 0.0388(17) 0.0237(15) 0.0081(14) 0.0109(15)
C13B 0.0193(12) 0.0453(16) 0.0366(15) 0.0065(12) 0.0054(11) 0.0052(12)
C14B 0.0292(16) 0.074(2) 0.051(2) -0.0109(17) 0.0122(14) -0.0081(16)
C15B 0.0421(18) 0.088(3) 0.074(2) 0.036(2) 0.0227(17) 0.0439(19)
S1C 0.0156(3) 0.0234(3) 0.0271(3) 0.0017(2) 0.0058(2) 0.0049(2)
S2C 0.0153(3) 0.0189(3) 0.0278(3) 0.0036(2) 0.0066(2) 0.0056(2)
Si1C 0.0157(3) 0.0210(3) 0.0236(3) 0.0044(2) 0.0022(2) 0.0052(2)
N1C 0.0183(10) 0.0254(11) 0.0317(11) 0.0018(9) 0.0079(8) 0.0041(8)
C1C 0.0169(11) 0.0203(11) 0.0273(12) 0.0062(9) 0.0053(9) 0.0091(9)
C2C 0.0185(11) 0.0157(11) 0.0275(12) 0.0052(9) 0.0046(9) 0.0093(9)
C3C 0.0208(12) 0.0224(12) 0.0291(13) -0.0018(10) 0.0057(10) 0.0042(10)
C4C 0.0164(10) 0.0153(10) 0.0280(12) 0.0062(9) 0.0045(9) 0.0083(9)
C5C 0.0180(11) 0.0157(10) 0.0250(11) 0.0052(9) 0.0027(9) 0.0078(9)
C6C 0.0158(10) 0.0156(10) 0.0256(12) 0.0086(9) 0.0061(9) 0.0085(9)
C7C 0.0362(14) 0.0232(12) 0.0336(14) 0.0051(10) 0.0039(11) 0.0116(11)
C8C 0.067(2) 0.0406(17) 0.0423(17) 0.0197(14) 0.0145(15) 0.0282(16)
C9C 0.0478(17) 0.0374(16) 0.0488(17) 0.0105(13) 0.0084(14) 0.0278(14)
C10C 0.0225(12) 0.0380(14) 0.0268(13) 0.0068(11) 0.0042(10) 0.0119(11)
C11C 0.0417(16) 0.0462(17) 0.0366(15) 0.0202(13) 0.0099(13) 0.0193(14)
C12C 0.0356(15) 0.0501(17) 0.0296(14) 0.0007(12) 0.0019(12) 0.0175(13)
C13C 0.0166(11) 0.0380(14) 0.0322(14) 0.0083(11) 0.0053(10) 0.0063(11)
C14C 0.0404(17) 0.080(2) 0.075(2) 0.047(2) 0.0316(17) 0.0428(18)
C15C 0.0246(15) 0.087(3) 0.050(2) -0.0174(18) 0.0119(14) -0.0065(16)

_geom_special_details            
;
 All esds (except the esd in the dihedral angle between two l.s. planes)
 are estimated using the full covariance matrix.  The cell esds are taken
 into account individually in the estimation of esds in distances, angles
 and torsion angles; correlations between esds in cell parameters are only
 used when they are defined by crystal symmetry.  An approximate (isotropic)
 treatment of cell esds is used for estimating esds involving l.s. planes.
;
loop_
_geom_bond_atom_site_label_1
_geom_bond_atom_site_label_2
_geom_bond_distance
_geom_bond_site_symmetry_2
_geom_bond_publ_flag
S1A C1A 1.741(2) . ?
S1A C2A 1.720(2) . ?
S2A C4A 1.747(2) . ?
S2A C9A 1.722(2) . ?
S3A C6A 1.722(2) . ?
S3A C7A 1.751(2) . ?
S4A C10A 1.721(2) . ?
S4A C12A 1.741(2) . ?
Si1A C1A 1.892(3) . ?
Si1A C13A 1.883(3) . ?
Si1A C16A 1.890(3) . ?
Si1A C19A 1.878(3) . ?
Si2A C12A 1.894(2) . ?
Si2A C22A 1.880(2) . ?
Si2A C25A 1.882(3) . ?
Si2A C28A 1.896(3) . ?
N1A C1A 1.314(3) . ?
N1A C3A 1.370(3) . ?
N2A C11A 1.369(3) . ?
N2A C12A 1.313(3) . ?
C2A C3A 1.373(4) . ?
C2A C4A 1.451(3) . ?
C3A H3A 0.9500 . ?
C4A C5A 1.384(4) . ?
C5A H5A 0.9500 . ?
C5A C6A 1.423(3) . ?
C6A C9A 1.384(4) . ?
C7A C8A 1.386(4) . ?
C7A C10A 1.454(3) . ?
C8A H8A 0.9500 . ?
C8A C9A 1.418(3) . ?
C10A C11A 1.371(4) . ?
C11A H11A 0.9500 . ?
C13A H13A 1.0000 . ?
C13A C14A 1.536(4) . ?
C13A C15A 1.525(4) . ?
C14A H14A 0.9800 . ?
C14A H14B 0.9800 . ?
C14A H14C 0.9800 . ?
C15A H15A 0.9800 . ?
C15A H15B 0.9800 . ?
C15A H15C 0.9800 . ?
C16A H16A 1.0000 . ?
C16A C17A 1.524(4) . ?
C16A C18A 1.528(4) . ?
C17A H17A 0.9800 . ?
C17A H17B 0.9800 . ?
C17A H17C 0.9800 . ?
C18A H18A 0.9800 . ?
C18A H18B 0.9800 . ?
C18A H18C 0.9800 . ?
C19A H19A 1.0000 . ?
C19A C20A 1.541(4) . ?
C19A C21A 1.537(4) . ?
C20A H20A 0.9800 . ?
C20A H20B 0.9800 . ?
C20A H20C 0.9800 . ?
C21A H21A 0.9800 . ?
C21A H21B 0.9800 . ?
C21A H21C 0.9800 . ?
C22A H22A 1.0000 . ?
C22A C23A 1.537(4) . ?
C22A C24A 1.532(4) . ?
C23A H23A 0.9800 . ?
C23A H23B 0.9800 . ?
C23A H23C 0.9800 . ?
C24A H24A 0.9800 . ?
C24A H24B 0.9800 . ?
C24A H24C 0.9800 . ?
C25A H25A 1.0000 . ?
C25A C26A 1.529(4) . ?
C25A C27A 1.528(4) . ?
C26A H26A 0.9800 . ?
C26A H26B 0.9800 . ?
C26A H26C 0.9800 . ?
C27A H27A 0.9800 . ?
C27A H27B 0.9800 . ?
C27A H27C 0.9800 . ?
C28A H28A 1.0000 . ?
C28A C29A 1.532(4) . ?
C28A C30A 1.526(4) . ?
C29A H29A 0.9800 . ?
C29A H29B 0.9800 . ?
C29A H29C 0.9800 . ?
C30A H30A 0.9800 . ?
C30A H30B 0.9800 . ?
C30A H30C 0.9800 . ?
S1B C1B 1.740(2) . ?
S1B C3B 1.723(2) . ?
S2B C4B 1.749(2) 2_656 ?
S2B C6B 1.726(2) . ?
Si1B C1B 1.887(2) . ?
Si1B C7B 1.903(3) . ?
Si1B C10B 1.886(3) . ?
Si1B C13B 1.870(3) . ?
N1B C1B 1.319(3) . ?
N1B C2B 1.368(3) . ?
C2B H2B 0.9500 . ?
C2B C3B 1.369(3) . ?
C3B C4B 1.450(3) . ?
C4B C5B 1.380(3) . ?
C5B H5B 0.9500 . ?
C5B C6B 1.421(3) . ?
C6B C6B 1.380(4) 2_656 ?
C7B H7B 1.0000 . ?
C7B C8B 1.525(4) . ?
C7B C9B 1.533(4) . ?
C8B H8BA 0.9800 . ?
C8B H8BB 0.9800 . ?
C8B H8BC 0.9800 . ?
C9B H9BA 0.9800 . ?
C9B H9BB 0.9800 . ?
C9B H9BC 0.9800 . ?
C10B H10B 1.0000 . ?
C10B C11B 1.530(4) . ?
C10B C12B 1.532(4) . ?
C11B H11B 0.9800 . ?
C11B H11C 0.9800 . ?
C11B H11D 0.9800 . ?
C12B H12A 0.9800 . ?
C12B H12B 0.9800 . ?
C12B H12C 0.9800 . ?
C13B H13B 1.0000 . ?
C13B C14B 1.544(4) . ?
C13B C15B 1.529(5) . ?
C14B H14D 0.9800 . ?
C14B H14E 0.9800 . ?
C14B H14F 0.9800 . ?
C15B H15D 0.9800 . ?
C15B H15E 0.9800 . ?
C15B H15F 0.9800 . ?
S1C C1C 1.739(2) . ?
S1C C2C 1.722(2) . ?
S2C C4C 1.749(2) 2_666 ?
S2C C6C 1.726(2) . ?
Si1C C1C 1.885(2) . ?
Si1C C7C 1.889(3) . ?
Si1C C10C 1.889(3) . ?
Si1C C13C 1.886(3) . ?
N1C C1C 1.320(3) . ?
N1C C3C 1.371(3) . ?
C2C C3C 1.373(3) . ?
C2C C4C 1.448(3) . ?
C3C H3C 0.9500 . ?
C4C C5C 1.376(3) . ?
C5C H5C 0.9500 . ?
C5C C6C 1.418(3) . ?
C6C C6C 1.381(4) 2_666 ?
C7C H7C 1.0000 . ?
C7C C8C 1.531(4) . ?
C7C C9C 1.537(4) . ?
C8C H8CA 0.9800 . ?
C8C H8CB 0.9800 . ?
C8C H8CC 0.9800 . ?
C9C H9CA 0.9800 . ?
C9C H9CB 0.9800 . ?
C9C H9CC 0.9800 . ?
C10C H10C 1.0000 . ?
C10C C11C 1.533(4) . ?
C10C C12C 1.532(4) . ?
C11C H11E 0.9800 . ?
C11C H11F 0.9800 . ?
C11C H11G 0.9800 . ?
C12C H12D 0.9800 . ?
C12C H12E 0.9800 . ?
C12C H12F 0.9800 . ?
C13C H13C 1.0000 . ?
C13C C14C 1.528(4) . ?
C13C C15C 1.525(4) . ?
C14C H14G 0.9800 . ?
C14C H14H 0.9800 . ?
C14C H14I 0.9800 . ?
C15C H15G 0.9800 . ?
C15C H15H 0.9800 . ?
C15C H15I 0.9800 . ?

loop_
_geom_angle_atom_site_label_1
_geom_angle_atom_site_label_2
_geom_angle_atom_site_label_3
_geom_angle
_geom_angle_site_symmetry_1
_geom_angle_site_symmetry_3
_geom_angle_publ_flag
C2A S1A C1A 90.70(12) . . ?
C9A S2A C4A 91.28(11) . . ?
C6A S3A C7A 90.99(12) . . ?
C10A S4A C12A 90.55(11) . . ?
C13A Si1A C1A 106.68(12) . . ?
C13A Si1A C16A 116.94(12) . . ?
C16A Si1A C1A 107.26(11) . . ?
C19A Si1A C1A 105.84(11) . . ?
C19A Si1A C13A 109.18(12) . . ?
C19A Si1A C16A 110.29(12) . . ?
C12A Si2A C28A 107.40(11) . . ?
C22A Si2A C12A 106.04(11) . . ?
C22A Si2A C25A 110.18(11) . . ?
C22A Si2A C28A 116.77(11) . . ?
C25A Si2A C12A 107.71(11) . . ?
C25A Si2A C28A 108.35(11) . . ?
C1A N1A C3A 111.2(2) . . ?
C12A N2A C11A 111.5(2) . . ?
S1A C1A Si1A 122.74(14) . . ?
N1A C1A S1A 113.16(18) . . ?
N1A C1A Si1A 123.96(18) . . ?
C3A C2A S1A 108.26(18) . . ?
C3A C2A C4A 129.4(2) . . ?
C4A C2A S1A 122.37(19) . . ?
N1A C3A C2A 116.7(2) . . ?
N1A C3A H3A 121.7 . . ?
C2A C3A H3A 121.7 . . ?
C2A C4A S2A 119.59(19) . . ?
C5A C4A S2A 112.72(18) . . ?
C5A C4A C2A 127.7(2) . . ?
C4A C5A H5A 124.8 . . ?
C4A C5A C6A 110.3(2) . . ?
C6A C5A H5A 124.8 . . ?
C5A C6A S3A 134.1(2) . . ?
C9A C6A S3A 111.24(19) . . ?
C9A C6A C5A 114.6(2) . . ?
C8A C7A S3A 112.78(18) . . ?
C8A C7A C10A 128.0(2) . . ?
C10A C7A S3A 119.26(18) . . ?
C7A C8A H8A 124.9 . . ?
C7A C8A C9A 110.2(2) . . ?
C9A C8A H8A 124.9 . . ?
C6A C9A S2A 111.05(19) . . ?
C6A C9A C8A 114.7(2) . . ?
C8A C9A S2A 134.21(19) . . ?
C7A C10A S4A 122.12(18) . . ?
C11A C10A S4A 108.48(18) . . ?
C11A C10A C7A 129.4(2) . . ?
N2A C11A C10A 116.4(2) . . ?
N2A C11A H11A 121.8 . . ?
C10A C11A H11A 121.8 . . ?
S4A C12A Si2A 123.05(13) . . ?
N2A C12A S4A 113.06(18) . . ?
N2A C12A Si2A 123.85(18) . . ?
Si1A C13A H13A 105.8 . . ?
C14A C13A Si1A 112.5(2) . . ?
C14A C13A H13A 105.8 . . ?
C15A C13A Si1A 114.7(2) . . ?
C15A C13A H13A 105.8 . . ?
C15A C13A C14A 111.3(3) . . ?
C13A C14A H14A 109.5 . . ?
C13A C14A H14B 109.5 . . ?
C13A C14A H14C 109.5 . . ?
H14A C14A H14B 109.5 . . ?
H14A C14A H14C 109.5 . . ?
H14B C14A H14C 109.5 . . ?
C13A C15A H15A 109.5 . . ?
C13A C15A H15B 109.5 . . ?
C13A C15A H15C 109.5 . . ?
H15A C15A H15B 109.5 . . ?
H15A C15A H15C 109.5 . . ?
H15B C15A H15C 109.5 . . ?
Si1A C16A H16A 106.3 . . ?
C17A C16A Si1A 115.23(19) . . ?
C17A C16A H16A 106.3 . . ?
C17A C16A C18A 110.8(2) . . ?
C18A C16A Si1A 111.33(19) . . ?
C18A C16A H16A 106.3 . . ?
C16A C17A H17A 109.5 . . ?
C16A C17A H17B 109.5 . . ?
C16A C17A H17C 109.5 . . ?
H17A C17A H17B 109.5 . . ?
H17A C17A H17C 109.5 . . ?
H17B C17A H17C 109.5 . . ?
C16A C18A H18A 109.5 . . ?
C16A C18A H18B 109.5 . . ?
C16A C18A H18C 109.5 . . ?
H18A C18A H18B 109.5 . . ?
H18A C18A H18C 109.5 . . ?
H18B C18A H18C 109.5 . . ?
Si1A C19A H19A 107.2 . . ?
C20A C19A Si1A 112.43(19) . . ?
C20A C19A H19A 107.2 . . ?
C21A C19A Si1A 110.75(19) . . ?
C21A C19A H19A 107.2 . . ?
C21A C19A C20A 111.8(2) . . ?
C19A C20A H20A 109.5 . . ?
C19A C20A H20B 109.5 . . ?
C19A C20A H20C 109.5 . . ?
H20A C20A H20B 109.5 . . ?
H20A C20A H20C 109.5 . . ?
H20B C20A H20C 109.5 . . ?
C19A C21A H21A 109.5 . . ?
C19A C21A H21B 109.5 . . ?
C19A C21A H21C 109.5 . . ?
H21A C21A H21B 109.5 . . ?
H21A C21A H21C 109.5 . . ?
H21B C21A H21C 109.5 . . ?
Si2A C22A H22A 105.7 . . ?
C23A C22A Si2A 113.75(18) . . ?
C23A C22A H22A 105.7 . . ?
C24A C22A Si2A 114.03(18) . . ?
C24A C22A H22A 105.7 . . ?
C24A C22A C23A 111.0(2) . . ?
C22A C23A H23A 109.5 . . ?
C22A C23A H23B 109.5 . . ?
C22A C23A H23C 109.5 . . ?
H23A C23A H23B 109.5 . . ?
H23A C23A H23C 109.5 . . ?
H23B C23A H23C 109.5 . . ?
C22A C24A H24A 109.5 . . ?
C22A C24A H24B 109.5 . . ?
C22A C24A H24C 109.5 . . ?
H24A C24A H24B 109.5 . . ?
H24A C24A H24C 109.5 . . ?
H24B C24A H24C 109.5 . . ?
Si2A C25A H25A 107.4 . . ?
C26A C25A Si2A 110.54(19) . . ?
C26A C25A H25A 107.4 . . ?
C27A C25A Si2A 113.62(18) . . ?
C27A C25A H25A 107.4 . . ?
C27A C25A C26A 110.3(2) . . ?
C25A C26A H26A 109.5 . . ?
C25A C26A H26B 109.5 . . ?
C25A C26A H26C 109.5 . . ?
H26A C26A H26B 109.5 . . ?
H26A C26A H26C 109.5 . . ?
H26B C26A H26C 109.5 . . ?
C25A C27A H27A 109.5 . . ?
C25A C27A H27B 109.5 . . ?
C25A C27A H27C 109.5 . . ?
H27A C27A H27B 109.5 . . ?
H27A C27A H27C 109.5 . . ?
H27B C27A H27C 109.5 . . ?
Si2A C28A H28A 106.2 . . ?
C29A C28A Si2A 114.91(18) . . ?
C29A C28A H28A 106.2 . . ?
C30A C28A Si2A 111.51(18) . . ?
C30A C28A H28A 106.2 . . ?
C30A C28A C29A 111.1(2) . . ?
C28A C29A H29A 109.5 . . ?
C28A C29A H29B 109.5 . . ?
C28A C29A H29C 109.5 . . ?
H29A C29A H29B 109.5 . . ?
H29A C29A H29C 109.5 . . ?
H29B C29A H29C 109.5 . . ?
C28A C30A H30A 109.5 . . ?
C28A C30A H30B 109.5 . . ?
C28A C30A H30C 109.5 . . ?
H30A C30A H30B 109.5 . . ?
H30A C30A H30C 109.5 . . ?
H30B C30A H30C 109.5 . . ?
C3B S1B C1B 90.82(11) . . ?
C6B S2B C4B 91.27(10) . 2_656 ?
C1B Si1B C7B 107.12(12) . . ?
C10B Si1B C1B 107.68(11) . . ?
C10B Si1B C7B 108.27(13) . . ?
C13B Si1B C1B 105.49(12) . . ?
C13B Si1B C7B 109.95(14) . . ?
C13B Si1B C10B 117.81(13) . . ?
C1B N1B C2B 111.7(2) . . ?
S1B C1B Si1B 124.41(13) . . ?
N1B C1B S1B 112.59(17) . . ?
N1B C1B Si1B 122.88(17) . . ?
N1B C2B H2B 121.8 . . ?
N1B C2B C3B 116.4(2) . . ?
C3B C2B H2B 121.8 . . ?
C2B C3B S1B 108.42(17) . . ?
C2B C3B C4B 129.1(2) . . ?
C4B C3B S1B 122.43(18) . . ?
C3B C4B S2B 119.31(17) . 2_656 ?
C5B C4B S2B 112.49(17) . 2_656 ?
C5B C4B C3B 128.2(2) . . ?
C4B C5B H5B 124.7 . . ?
C4B C5B C6B 110.6(2) . . ?
C6B C5B H5B 124.7 . . ?
C5B C6B S2B 134.38(17) . . ?
C6B C6B S2B 110.9(2) 2_656 . ?
C6B C6B C5B 114.7(2) 2_656 . ?
Si1B C7B H7B 107.5 . . ?
C8B C7B Si1B 111.0(2) . . ?
C8B C7B H7B 107.5 . . ?
C8B C7B C9B 110.9(3) . . ?
C9B C7B Si1B 112.4(2) . . ?
C9B C7B H7B 107.5 . . ?
C7B C8B H8BA 109.5 . . ?
C7B C8B H8BB 109.5 . . ?
C7B C8B H8BC 109.5 . . ?
H8BA C8B H8BB 109.5 . . ?
H8BA C8B H8BC 109.5 . . ?
H8BB C8B H8BC 109.5 . . ?
C7B C9B H9BA 109.5 . . ?
C7B C9B H9BB 109.5 . . ?
C7B C9B H9BC 109.5 . . ?
H9BA C9B H9BB 109.5 . . ?
H9BA C9B H9BC 109.5 . . ?
H9BB C9B H9BC 109.5 . . ?
Si1B C10B H10B 106.1 . . ?
C11B C10B Si1B 112.2(2) . . ?
C11B C10B H10B 106.1 . . ?
C11B C10B C12B 111.1(2) . . ?
C12B C10B Si1B 114.4(2) . . ?
C12B C10B H10B 106.1 . . ?
C10B C11B H11B 109.5 . . ?
C10B C11B H11C 109.5 . . ?
C10B C11B H11D 109.5 . . ?
H11B C11B H11C 109.5 . . ?
H11B C11B H11D 109.5 . . ?
H11C C11B H11D 109.5 . . ?
C10B C12B H12A 109.5 . . ?
C10B C12B H12B 109.5 . . ?
C10B C12B H12C 109.5 . . ?
H12A C12B H12B 109.5 . . ?
H12A C12B H12C 109.5 . . ?
H12B C12B H12C 109.5 . . ?
Si1B C13B H13B 105.6 . . ?
C14B C13B Si1B 112.5(2) . . ?
C14B C13B H13B 105.6 . . ?
C15B C13B Si1B 114.6(2) . . ?
C15B C13B H13B 105.6 . . ?
C15B C13B C14B 111.9(3) . . ?
C13B C14B H14D 109.5 . . ?
C13B C14B H14E 109.5 . . ?
C13B C14B H14F 109.5 . . ?
H14D C14B H14E 109.5 . . ?
H14D C14B H14F 109.5 . . ?
H14E C14B H14F 109.5 . . ?
C13B C15B H15D 109.5 . . ?
C13B C15B H15E 109.5 . . ?
C13B C15B H15F 109.5 . . ?
H15D C15B H15E 109.5 . . ?
H15D C15B H15F 109.5 . . ?
H15E C15B H15F 109.5 . . ?
C2C S1C C1C 90.88(11) . . ?
C6C S2C C4C 91.15(10) . 2_666 ?
C1C Si1C C7C 107.88(11) . . ?
C1C Si1C C10C 106.93(11) . . ?
C1C Si1C C13C 104.86(11) . . ?
C7C Si1C C10C 110.20(12) . . ?
C13C Si1C C7C 110.02(12) . . ?
C13C Si1C C10C 116.46(11) . . ?
C1C N1C C3C 112.0(2) . . ?
S1C C1C Si1C 124.73(13) . . ?
N1C C1C S1C 112.54(17) . . ?
N1C C1C Si1C 122.71(17) . . ?
C3C C2C S1C 108.59(17) . . ?
C3C C2C C4C 129.1(2) . . ?
C4C C2C S1C 122.33(18) . . ?
N1C C3C C2C 116.0(2) . . ?
N1C C3C H3C 122.0 . . ?
C2C C3C H3C 122.0 . . ?
C2C C4C S2C 119.63(17) . 2_666 ?
C5C C4C S2C 112.38(17) . 2_666 ?
C5C C4C C2C 128.0(2) . . ?
C4C C5C H5C 124.5 . . ?
C4C C5C C6C 111.1(2) . . ?
C6C C5C H5C 124.5 . . ?
C5C C6C S2C 134.61(18) . . ?
C6C C6C S2C 111.0(2) 2_666 . ?
C6C C6C C5C 114.3(2) 2_666 . ?
Si1C C7C H7C 107.4 . . ?
C8C C7C Si1C 111.68(19) . . ?
C8C C7C H7C 107.4 . . ?
C8C C7C C9C 110.4(2) . . ?
C9C C7C Si1C 112.23(19) . . ?
C9C C7C H7C 107.4 . . ?
C7C C8C H8CA 109.5 . . ?
C7C C8C H8CB 109.5 . . ?
C7C C8C H8CC 109.5 . . ?
H8CA C8C H8CB 109.5 . . ?
H8CA C8C H8CC 109.5 . . ?
H8CB C8C H8CC 109.5 . . ?
C7C C9C H9CA 109.5 . . ?
C7C C9C H9CB 109.5 . . ?
C7C C9C H9CC 109.5 . . ?
H9CA C9C H9CB 109.5 . . ?
H9CA C9C H9CC 109.5 . . ?
H9CB C9C H9CC 109.5 . . ?
Si1C C10C H10C 106.4 . . ?
C11C C10C Si1C 114.35(19) . . ?
C11C C10C H10C 106.4 . . ?
C12C C10C Si1C 112.35(19) . . ?
C12C C10C H10C 106.4 . . ?
C12C C10C C11C 110.3(2) . . ?
C10C C11C H11E 109.5 . . ?
C10C C11C H11F 109.5 . . ?
C10C C11C H11G 109.5 . . ?
H11E C11C H11F 109.5 . . ?
H11E C11C H11G 109.5 . . ?
H11F C11C H11G 109.5 . . ?
C10C C12C H12D 109.5 . . ?
C10C C12C H12E 109.5 . . ?
C10C C12C H12F 109.5 . . ?
H12D C12C H12E 109.5 . . ?
H12D C12C H12F 109.5 . . ?
H12E C12C H12F 109.5 . . ?
Si1C C13C H13C 105.7 . . ?
C14C C13C Si1C 115.21(18) . . ?
C14C C13C H13C 105.7 . . ?
C15C C13C Si1C 112.6(2) . . ?
C15C C13C H13C 105.7 . . ?
C15C C13C C14C 111.0(3) . . ?
C13C C14C H14G 109.5 . . ?
C13C C14C H14H 109.5 . . ?
C13C C14C H14I 109.5 . . ?
H14G C14C H14H 109.5 . . ?
H14G C14C H14I 109.5 . . ?
H14H C14C H14I 109.5 . . ?
C13C C15C H15G 109.5 . . ?
C13C C15C H15H 109.5 . . ?
C13C C15C H15I 109.5 . . ?
H15G C15C H15H 109.5 . . ?
H15G C15C H15I 109.5 . . ?
H15H C15C H15I 109.5 . . ?

_shelx_res_file                  
;
TITL fa_a.res in P-1
    fang_tz_tt_tx_tips.res
    created by SHELXL-2018/3 at 10:18:09 on 28-Mar-2019
REM Old TITL fa in P-1
REM SHELXT solution in P-1
REM R1 0.117, Rweak 0.001, Alpha 0.045, Orientation as input
REM Formula found by SHELXT: C60 N4 S8 Si4
CELL 1.54178 13.6771 14.8337 18.7114 98.632 98.06 113.145
ZERR 4 0.0005 0.0005 0.0006 0.001 0.001 0.001
LATT 1
SFAC C H N S Si
UNIT 120 184 8 16 8

L.S. 10
PLAN  20
SIZE 0.05 0.2 0.5
TEMP -163.15
BOND $H
LIST 6
fmap 2
ACTA
REM <olex2.extras>
REM <HklSrc "%.\\fang_tz_tt_tx_tips.hkl">
REM </olex2.extras>

WGHT    0.081000    3.224400
FVAR       0.35947
S1A   4    0.644257    0.504778    0.730059    11.00000    0.03409    0.02163 =
         0.02491    0.00110    0.00700    0.00583
S2A   4    0.397093    0.230147    0.577529    11.00000    0.02736    0.02311 =
         0.02652    0.00229    0.00191    0.01066
S3A   4    0.589761    0.263487    0.422010    11.00000    0.02459    0.02283 =
         0.02714    0.00098    0.00115    0.01018
S4A   4    0.336409   -0.004578    0.265477    11.00000    0.02943    0.02111 =
         0.02453    0.00099    0.00678    0.00414
SI1A  5    0.678184    0.618383    0.896637    11.00000    0.02454    0.01880 =
         0.02328    0.00268    0.00523    0.00989
SI2A  5    0.308730   -0.119419    0.100012    11.00000    0.02018    0.01797 =
         0.02195    0.00321    0.00416    0.00763
N1A   3    0.511130    0.431905    0.811854    11.00000    0.02786    0.02584 =
         0.03039    0.00378    0.00515    0.00925
N2A   3    0.474086    0.066778    0.186348    11.00000    0.02572    0.02613 =
         0.03123    0.00220    0.00690    0.00680
C1A   1    0.599894    0.511330    0.812646    11.00000    0.02651    0.02244 =
         0.02593    0.00575    0.00538    0.01091
C2A   1    0.537755    0.388499    0.693256    11.00000    0.02703    0.01946 =
         0.02564    0.00484   -0.00033    0.01288
C3A   1    0.476753    0.363323    0.745545    11.00000    0.02700    0.02222 =
         0.03190    0.00317    0.00200    0.00735
AFIX  43
H3A   2    0.413844    0.301424    0.736195    11.00000   -1.20000
AFIX   0
C4A   1    0.521847    0.332365    0.618821    11.00000    0.02853    0.01826 =
         0.02516    0.00350   -0.00198    0.01357
C5A   1    0.594689    0.350910    0.572526    11.00000    0.03110    0.01527 =
         0.02432    0.00282   -0.00213    0.01210
AFIX  43
H5A   2    0.666637    0.402920    0.585405    11.00000   -1.20000
AFIX   0
C6A   1    0.546388    0.280927    0.502887    11.00000    0.02455    0.01906 =
         0.02482    0.00569    0.00022    0.01317
C7A   1    0.464148    0.161920    0.380439    11.00000    0.02644    0.01647 =
         0.02667    0.00386   -0.00110    0.01213
C8A   1    0.391619    0.142889    0.427022    11.00000    0.03143    0.01542 =
         0.02228    0.00439   -0.00061    0.01242
AFIX  43
H8A   2    0.319497    0.091178    0.414093    11.00000   -1.20000
AFIX   0
C9A   1    0.440495    0.211673    0.496755    11.00000    0.02397    0.01970 =
         0.02370    0.00601    0.00129    0.01304
C10A  1    0.447235    0.108179    0.304826    11.00000    0.02323    0.01833 =
         0.02706    0.00291   -0.00032    0.01037
C11A  1    0.510341    0.133053    0.253786    11.00000    0.02517    0.02270 =
         0.03088   -0.00059    0.00205    0.00550
AFIX  43
H11A  2    0.575728    0.193069    0.264644    11.00000   -1.20000
AFIX   0
C12A  1    0.382095   -0.010279    0.183353    11.00000    0.02405    0.02142 =
         0.02369    0.00314    0.00453    0.00949
C13A  1    0.575912    0.626688    0.951949    11.00000    0.03607    0.03245 =
         0.04726    0.00887    0.01635    0.01567
AFIX  13
H13A  2    0.533864    0.556858    0.957870    11.00000   -1.20000
AFIX   0
C14A  1    0.630086    0.691532    1.030799    11.00000    0.06185    0.05662 =
         0.05494   -0.00714    0.03209    0.01511
AFIX 137
H14A  2    0.682930    0.669475    1.054137    11.00000   -1.50000
H14B  2    0.574314    0.684264    1.059938    11.00000   -1.50000
H14C  2    0.667588    0.762240    1.028642    11.00000   -1.50000
AFIX   0
C15A  1    0.491858    0.657579    0.913668    11.00000    0.05223    0.06764 =
         0.08810    0.03358    0.03356    0.04378
AFIX 137
H15A  2    0.529083    0.724324    0.903678    11.00000   -1.50000
H15B  2    0.441736    0.659652    0.945856    11.00000   -1.50000
H15C  2    0.450747    0.608608    0.866874    11.00000   -1.50000
AFIX   0
C16A  1    0.756544    0.733344    0.861876    11.00000    0.03534    0.02872 =
         0.03740    0.00823    0.01339    0.01486
AFIX  13
H16A  2    0.800237    0.713501    0.829377    11.00000   -1.20000
AFIX   0
C17A  1    0.686759    0.770392    0.814413    11.00000    0.05101    0.02986 =
         0.03314    0.01144    0.01227    0.02182
AFIX 137
H17A  2    0.632860    0.713934    0.775269    11.00000   -1.50000
H17B  2    0.733376    0.822236    0.791989    11.00000   -1.50000
H17C  2    0.649171    0.798827    0.845461    11.00000   -1.50000
AFIX   0
C18A  1    0.838631    0.818874    0.925387    11.00000    0.04013    0.03174 =
         0.05298    0.00993    0.00995    0.00896
AFIX 137
H18A  2    0.799544    0.843176    0.957801    11.00000   -1.50000
H18B  2    0.884300    0.874061    0.905181    11.00000   -1.50000
H18C  2    0.884683    0.794227    0.953901    11.00000   -1.50000
AFIX   0
C19A  1    0.774764    0.579333    0.951334    11.00000    0.03408    0.03099 =
         0.03577    0.00277    0.00134    0.01524
AFIX  13
H19A  2    0.819904    0.636566    0.994653    11.00000   -1.20000
AFIX   0
C20A  1    0.853723    0.559930    0.906638    11.00000    0.03645    0.04658 =
         0.04699   -0.00005    0.00245    0.02671
AFIX 137
H20A  2    0.812182    0.504073    0.863546    11.00000   -1.50000
H20B  2    0.904422    0.542751    0.938030    11.00000   -1.50000
H20C  2    0.894789    0.620625    0.889910    11.00000   -1.50000
AFIX   0
C21A  1    0.712027    0.488302    0.982394    11.00000    0.04927    0.03426 =
         0.05625    0.01539   -0.00474    0.01920
AFIX 137
H21A  2    0.668678    0.505900    1.014721    11.00000   -1.50000
H21B  2    0.763797    0.469335    1.010880    11.00000   -1.50000
H21C  2    0.663602    0.431623    0.941385    11.00000   -1.50000
AFIX   0
C22A  1    0.363918   -0.073315    0.019431    11.00000    0.02501    0.03126 =
         0.03452    0.01162    0.00880    0.01202
AFIX  13
H22A  2    0.445049   -0.042083    0.036498    11.00000   -1.20000
AFIX   0
C23A  1    0.334624    0.010578   -0.001722    11.00000    0.04129    0.04116 =
         0.04542    0.02127    0.01409    0.02081
AFIX 137
H23A  2    0.255846   -0.016565   -0.021156    11.00000   -1.50000
H23B  2    0.373155    0.036762   -0.039696    11.00000   -1.50000
H23C  2    0.356189    0.065041    0.042196    11.00000   -1.50000
AFIX   0
C24A  1    0.337314   -0.157205   -0.048763    11.00000    0.04588    0.04190 =
         0.03804    0.00796    0.01733    0.01314
AFIX 137
H24A  2    0.359508   -0.208321   -0.034254    11.00000   -1.50000
H24B  2    0.376669   -0.128863   -0.085783    11.00000   -1.50000
H24C  2    0.258742   -0.188101   -0.069880    11.00000   -1.50000
AFIX   0
C25A  1    0.343927   -0.225609    0.118394    11.00000    0.03381    0.02748 =
         0.03478    0.00608    0.00758    0.01552
AFIX  13
H25A  2    0.308037   -0.281725    0.073202    11.00000   -1.20000
AFIX   0
C26A  1    0.466826   -0.193475    0.129538    11.00000    0.03790    0.04923 =
         0.07158    0.02406    0.01095    0.02760
AFIX 137
H26A  2    0.490923   -0.173151    0.085230    11.00000   -1.50000
H26B  2    0.483542   -0.249970    0.138049    11.00000   -1.50000
H26C  2    0.504780   -0.136708    0.172477    11.00000   -1.50000
AFIX   0
C27A  1    0.302815   -0.267082    0.183683    11.00000    0.04884    0.03078 =
         0.03813    0.01444    0.01322    0.02126
AFIX 137
H27A  2    0.334656   -0.213221    0.228753    11.00000   -1.50000
H27B  2    0.324206   -0.321544    0.190448    11.00000   -1.50000
H27C  2    0.223206   -0.293087    0.173736    11.00000   -1.50000
AFIX   0
C28A  1    0.157047   -0.161209    0.093108    11.00000    0.02602    0.03353 =
         0.03279    0.00846    0.00765    0.01134
AFIX  13
H28A  2    0.141903   -0.183033    0.139970    11.00000   -1.20000
AFIX   0
C29A  1    0.117521   -0.078447    0.088732    11.00000    0.02864    0.04716 =
         0.04558    0.01074    0.00978    0.02135
AFIX 137
H29A  2    0.163882   -0.018923    0.128226    11.00000   -1.50000
H29B  2    0.042017   -0.102732    0.094682    11.00000   -1.50000
H29C  2    0.121370   -0.060728    0.040489    11.00000   -1.50000
AFIX   0
C30A  1    0.090290   -0.253594    0.030198    11.00000    0.02959    0.03919 =
         0.04646    0.00379    0.00500    0.00822
AFIX 137
H30A  2    0.101234   -0.235784   -0.017345    11.00000   -1.50000
H30B  2    0.012892   -0.277381    0.031323    11.00000   -1.50000
H30C  2    0.113868   -0.306955    0.036210    11.00000   -1.50000
AFIX   0

S1B   4    0.820619    0.289322    0.655174    11.00000    0.01672    0.02218 =
         0.02805    0.00001    0.00624    0.00426
S2B   4    0.356795   -0.036836    0.537938    11.00000    0.01547    0.01791 =
         0.02660    0.00302    0.00590    0.00546
SI1B  5    1.061762    0.468128    0.703453    11.00000    0.01820    0.01859 =
         0.02467    0.00391    0.00226    0.00343
N1B   3    0.966074    0.302464    0.580109    11.00000    0.01861    0.02452 =
         0.03353    0.00071    0.00899    0.00466
C1B   1    0.952265    0.347891    0.641534    11.00000    0.01733    0.01937 =
         0.02775    0.00716    0.00525    0.00712
C2B   1    0.872626    0.220794    0.542460    11.00000    0.01991    0.02413 =
         0.03232   -0.00244    0.00707    0.00450
AFIX  43
H2B   2    0.869493    0.180303    0.496994    11.00000   -1.20000
AFIX   0
C3B   1    0.783851    0.200542    0.573825    11.00000    0.01744    0.01449 =
         0.02673    0.00470    0.00290    0.00651
C4B   1    0.674377    0.121396    0.546731    11.00000    0.01715    0.01471 =
         0.02689    0.00709    0.00498    0.00856
C5B   1    0.585188    0.103968    0.578360    11.00000    0.01721    0.01513 =
         0.02343    0.00383    0.00057    0.00761
AFIX  43
H5B   2    0.586388    0.141642    0.624520    11.00000   -1.20000
AFIX   0
C6B   1    0.491333    0.021871    0.532309    11.00000    0.01496    0.01455 =
         0.02376    0.00743    0.00472    0.00808
C7B   1    1.036963    0.576386    0.674612    11.00000    0.04717    0.02597 =
         0.03988    0.00650    0.00232    0.01258
AFIX  13
H7B   2    1.096442    0.640432    0.705978    11.00000   -1.20000
AFIX   0
C8B   1    1.043983    0.577102    0.594067    11.00000    0.10603    0.04766 =
         0.04578    0.01966    0.01085    0.03741
AFIX 137
H8BA  2    1.114899    0.580242    0.587227    11.00000   -1.50000
H8BB  2    1.035786    0.635920    0.581482    11.00000   -1.50000
H8BC  2    0.985777    0.515606    0.561727    11.00000   -1.50000
AFIX   0
C9B   1    0.928351    0.575050    0.687906    11.00000    0.05393    0.03772 =
         0.06577    0.00661   -0.00201    0.02904
AFIX 137
H9BA  2    0.868166    0.513170    0.657616    11.00000   -1.50000
H9BB  2    0.920516    0.633486    0.674220    11.00000   -1.50000
H9BC  2    0.926950    0.577639    0.740379    11.00000   -1.50000
AFIX   0
C10B  1    1.043118    0.467757    0.801400    11.00000    0.02685    0.03930 =
         0.03276    0.00639    0.00685    0.00925
AFIX  13
H10B  2    0.965522    0.455621    0.799994    11.00000   -1.20000
AFIX   0
C11B  1    1.112744    0.570148    0.854350    11.00000    0.04158    0.05115 =
         0.03338   -0.00076    0.00416    0.01420
AFIX 137
H11B  2    1.189839    0.583150    0.861120    11.00000   -1.50000
H11C  2    1.091756    0.569960    0.902319    11.00000   -1.50000
H11D  2    1.101225    0.622903    0.833519    11.00000   -1.50000
AFIX   0
C12B  1    1.058570    0.382981    0.832075    11.00000    0.05182    0.05247 =
         0.03885    0.02370    0.00809    0.01088
AFIX 137
H12A  2    1.012121    0.318257    0.797651    11.00000   -1.50000
H12B  2    1.038451    0.382469    0.880310    11.00000   -1.50000
H12C  2    1.135021    0.393987    0.837888    11.00000   -1.50000
AFIX   0
C13B  1    1.193238    0.472311    0.682943    11.00000    0.01934    0.04525 =
         0.03663    0.00654    0.00536    0.00521
AFIX  13
H13B  2    1.183556    0.462836    0.627946    11.00000   -1.20000
AFIX   0
C14B  1    1.289419    0.576371    0.715700    11.00000    0.02919    0.07357 =
         0.05085   -0.01089    0.01217   -0.00808
AFIX 137
H14D  2    1.270791    0.628522    0.699396    11.00000   -1.50000
H14E  2    1.354296    0.577425    0.698587    11.00000   -1.50000
H14F  2    1.304237    0.589235    0.769915    11.00000   -1.50000
AFIX   0
C15B  1    1.220398    0.386945    0.702058    11.00000    0.04214    0.08844 =
         0.07417    0.03622    0.02269    0.04390
AFIX 137
H15D  2    1.236347    0.395184    0.755968    11.00000   -1.50000
H15E  2    1.284160    0.388697    0.683007    11.00000   -1.50000
H15F  2    1.158095    0.322239    0.679451    11.00000   -1.50000
AFIX   0

S1C   4    0.175441    0.213829    0.346977    11.00000    0.01559    0.02341 =
         0.02714    0.00171    0.00580    0.00486
S2C   4    0.641286    0.535317    0.459638    11.00000    0.01534    0.01886 =
         0.02778    0.00358    0.00662    0.00557
SI1C  5   -0.068122    0.038680    0.298481    11.00000    0.01571    0.02103 =
         0.02357    0.00442    0.00216    0.00518
N1C   3    0.035944    0.193980    0.427961    11.00000    0.01834    0.02543 =
         0.03175    0.00181    0.00791    0.00409
C1C   1    0.045923    0.152950    0.363338    11.00000    0.01691    0.02030 =
         0.02734    0.00625    0.00529    0.00911
C2C   1    0.216432    0.297935    0.431207    11.00000    0.01852    0.01574 =
         0.02751    0.00520    0.00460    0.00931
C3C   1    0.130689    0.274252    0.466073    11.00000    0.02075    0.02242 =
         0.02912   -0.00182    0.00568    0.00424
AFIX  43
H3C   2    0.136655    0.311291    0.513780    11.00000   -1.20000
AFIX   0
C4C   1    0.325597    0.377598    0.456681    11.00000    0.01640    0.01533 =
         0.02799    0.00618    0.00446    0.00829
C5C   1    0.413189    0.394141    0.423874    11.00000    0.01797    0.01566 =
         0.02501    0.00517    0.00274    0.00782
AFIX  43
H5C   2    0.410652    0.354982    0.377967    11.00000   -1.20000
AFIX   0
C6C   1    0.507724    0.477307    0.467586    11.00000    0.01585    0.01559 =
         0.02561    0.00863    0.00609    0.00854
C7C   1   -0.053032   -0.076362    0.319640    11.00000    0.03621    0.02315 =
         0.03365    0.00508    0.00390    0.01163
AFIX  13
H7C   2   -0.115603   -0.136752    0.286585    11.00000   -1.20000
AFIX   0
C8C   1   -0.059226   -0.083812    0.399770    11.00000    0.06711    0.04055 =
         0.04235    0.01967    0.01454    0.02816
AFIX 137
H8CA  2    0.000864   -0.025213    0.433691    11.00000   -1.50000
H8CB  2   -0.053659   -0.145388    0.408283    11.00000   -1.50000
H8CC  2   -0.128848   -0.085604    0.408612    11.00000   -1.50000
AFIX   0
C9C   1    0.052360   -0.080295    0.303044    11.00000    0.04777    0.03740 =
         0.04876    0.01054    0.00843    0.02784
AFIX 137
H9CA  2    0.051479   -0.082985    0.250294    11.00000   -1.50000
H9CB  2    0.057449   -0.140361    0.315560    11.00000   -1.50000
H9CC  2    0.115329   -0.020047    0.332699    11.00000   -1.50000
AFIX   0
C10C  1   -0.050989    0.049280    0.201195    11.00000    0.02252    0.03802 =
         0.02682    0.00675    0.00422    0.01189
AFIX  13
H10C  2    0.025055    0.058129    0.199933    11.00000   -1.20000
AFIX   0
C11C  1   -0.061403    0.140772    0.178539    11.00000    0.04165    0.04623 =
         0.03663    0.02018    0.00985    0.01930
AFIX 137
H11E  2   -0.136970    0.132195    0.174009    11.00000   -1.50000
H11F  2   -0.040654    0.146857    0.130838    11.00000   -1.50000
H11G  2   -0.013242    0.201757    0.216285    11.00000   -1.50000
AFIX   0
C12C  1   -0.126860   -0.047178    0.143423    11.00000    0.03558    0.05013 =
         0.02956    0.00065    0.00190    0.01752
AFIX 137
H12D  2   -0.115597   -0.104347    0.156743    11.00000   -1.50000
H12E  2   -0.110751   -0.040373    0.094587    11.00000   -1.50000
H12F  2   -0.202770   -0.058521    0.141979    11.00000   -1.50000
AFIX   0
C13C  1   -0.196716    0.040690    0.322564    11.00000    0.01663    0.03797 =
         0.03217    0.00829    0.00530    0.00631
AFIX  13
H13C  2   -0.189000    0.041145    0.376574    11.00000   -1.20000
AFIX   0
C14C  1   -0.213940    0.134504    0.313769    11.00000    0.04037    0.08047 =
         0.07460    0.04654    0.03161    0.04282
AFIX 137
H14G  2   -0.146377    0.194689    0.336712    11.00000   -1.50000
H14H  2   -0.272326    0.136596    0.337971    11.00000   -1.50000
H14I  2   -0.234163    0.132397    0.260982    11.00000   -1.50000
AFIX   0
C15C  1   -0.297953   -0.054816    0.283297    11.00000    0.02462    0.08719 =
         0.04996   -0.01738    0.01192   -0.00647
AFIX 137
H15G  2   -0.311946   -0.057669    0.230000    11.00000   -1.50000
H15H  2   -0.360706   -0.054413    0.302765    11.00000   -1.50000
H15I  2   -0.286285   -0.113757    0.291886    11.00000   -1.50000
AFIX   0
HKLF 4


REM  fa_a.res in P-1
REM wR2 = 0.152697, GooF = S = 1.04712, Restrained GooF = 1.04712 for all data
REM R1 = 0.050325 for 9997 Fo > 4sig(Fo) and 0.061880 for all 12320 data
REM 709 parameters refined using 0 restraints

END

WGHT      0.0810      3.2173

REM Highest difference peak  0.686,  deepest hole -0.464,  1-sigma level  0.075
Q1    1   0.6402  0.5753  0.9863  11.00000  0.05    0.69
Q2    1   0.4213 -0.1308  0.0459  11.00000  0.05    0.61
Q3    1   0.6518  0.7281  0.8817  11.00000  0.05    0.55
Q4    1   0.2182 -0.0848  0.0486  11.00000  0.05    0.55
Q5    1   0.8378  0.6596  0.9047  11.00000  0.05    0.54
Q6    1   0.1592 -0.3205  0.0744  11.00000  0.05    0.51
Q7    1   0.2381 -0.2338  0.1364  11.00000  0.05    0.50
Q8    1   0.5392  0.6997  0.8697  11.00000  0.05    0.48
Q9    1   0.9144  0.7537  0.9689  11.00000  0.05    0.47
Q10   1   0.5267  0.0724  0.5496  11.00000  0.05    0.46
Q11   1   1.1913  0.3585  0.7456  11.00000  0.05    0.44
Q12   1   1.1381  0.4077  0.7801  11.00000  0.05    0.43
Q13   1   0.3383 -0.0568  0.1435  11.00000  0.05    0.43
Q14   1   0.2765  0.0219  0.0200  11.00000  0.05    0.43
Q15   1   0.6369  0.5640  0.8510  11.00000  0.05    0.39
Q16   1   0.9922  0.4066  0.6693  11.00000  0.05    0.38
Q17   1   0.8176  0.2377  0.6325  11.00000  0.05    0.38
Q18   1   0.0006  0.0968  0.3351  11.00000  0.05    0.37
Q19   1   0.3432  0.4123  0.4992  11.00000  0.05    0.37
Q20   1   0.4133  0.1730  0.4648  11.00000  0.05    0.37
;
_shelx_res_checksum              71243
_shelx_hkl_file                  
;
   1   0   0 1075.99   81.09
  -2   0   0 1169.68   81.09
  -2   0   0  935.31   80.99
   2   0   0 1097.69   81.19
   2   0   0 1048.40   80.99
   2   0   0 1111.59   81.09
  -3   0   0  958.80   82.89
  -3   0   0 1106.99   82.99
  -3   0   0 1164.28   82.99
   3   0   0 1077.79   83.09
   3   0   0 1089.49   82.89
   3   0   0 1183.38   83.29
  -4   0   0 1799.82  131.89
  -4   0   0 1749.82  131.89
  -4   0   0 1673.83  131.89
  -4   0   0 1764.02  131.69
   4   0   0 1831.82  132.19
   4   0   0 1734.23  131.99
   4   0   0 1713.93  131.99
   4   0   0 1681.63  131.69
  -5   0   0   21.00    2.70
  -5   0   0   22.60    2.80
  -5   0   0   23.20    2.60
  -5   0   0   16.90    2.60
  -5   0   0   22.00    2.50
   5   0   0   21.20    2.50
   5   0   0   19.80    2.80
   5   0   0   19.80    2.40
   5   0   0   26.20    3.30
   5   0   0   20.70    3.00
  -6   0   0  906.21   71.59
  -6   0   0  938.51   71.79
  -6   0   0  933.11   71.89
  -6   0   0  974.70   71.59
  -6   0   0  970.00   71.99
  -6   0   0  956.00   71.89
   6   0   0  785.32   71.89
   6   0   0  988.80   72.19
   6   0   0  912.01   71.89
   6   0   0 1054.89   72.59
   6   0   0  940.71   71.59
  -7   0   0 1701.13  122.29
  -7   0   0 1759.52  123.49
  -7   0   0 1615.24  122.79
  -7   0   0 1681.33  122.59
  -7   0   0 1575.94  122.79
  -7   0   0 1555.14  122.79
   7   0   0 1646.14  122.99
   7   0   0 1746.13  123.29
   7   0   0 1764.72  124.49
   7   0   0 1369.36  122.79
   7   0   0 1586.44  123.09
   7   0   0 1394.96  122.39
  -8   0   0  731.43   57.89
  -8   0   0  766.32   56.99
  -8   0   0  713.03   57.69
  -8   0   0  715.53   57.69
  -8   0   0  775.82   57.09
  -8   0   0  734.43   57.79
  -8   0   0  742.53   57.39
   8   0   0  751.52   57.99
   8   0   0  701.93   57.99
   8   0   0  821.42   58.99
   8   0   0  772.52   58.29
  -9   0   0  228.88   18.60
  -9   0   0  217.08   19.30
  -9   0   0  233.18   19.60
  -9   0   0  237.98   18.50
  -9   0   0  232.28   19.10
  -9   0   0  270.37   22.10
  -9   0   0  234.48   18.60
  -9   0   0  221.78   19.00
  -9   0   0  229.98   19.70
   9   0   0  241.28   19.80
   9   0   0  255.87   21.00
 -10   0   0   73.49    7.70
 -10   0   0   81.69    7.00
 -10   0   0   72.19    8.10
 -10   0   0   76.39    8.50
 -10   0   0   74.39    8.40
 -10   0   0   83.69    6.90
 -10   0   0   87.39    7.90
  10   0   0   65.79    7.80
  10   0   0   85.19    8.90
  10   0   0   84.69    9.60
  10   0   0   87.49    7.60
 -11   0   0  166.48   14.50
 -11   0   0  196.78   15.30
 -11   0   0  184.18   16.30
 -11   0   0  167.08   14.30
 -11   0   0  178.68   15.90
 -11   0   0  177.08   14.20
  11   0   0  192.58   17.00
  11   0   0  186.78   16.50
  11   0   0  173.48   15.60
  11   0   0  173.88   14.80
 -12   0   0    6.40    3.30
 -12   0   0    5.80    2.40
 -12   0   0    2.60    3.20
 -12   0   0    8.00    1.60
 -12   0   0    4.40    2.60
  12   0   0    7.80    3.90
  12   0   0    6.10    2.10
  12   0   0    6.80    3.30
  12   0   0    0.30    3.20
 -13   0   0   50.39    8.20
 -13   0   0   56.99    6.60
 -13   0   0   56.19    5.80
 -13   0   0   61.89    9.00
  13   0   0   53.99    6.70
 -14   0   0    1.20    2.10
 -14   0   0    0.80    1.50
 -14   0   0    2.60    3.20
  14   0   0    1.70    3.70
  15  -1   0    1.70    3.00
  15  -1   0    1.80    1.90
 -15   1   0    0.50    1.30
  14  -1   0    4.80    4.70
  14  -1   0    0.50    2.40
 -14   1   0    0.90    2.60
 -14   1   0    1.50    1.70
 -14   1   0    0.20    2.40
  13  -1   0    6.50    4.10
  13  -1   0    4.80    2.80
 -13   1   0    2.50    3.10
 -13   1   0    9.70    1.70
 -13   1   0    6.80    1.50
 -13   1   0    8.20    2.40
  12  -1   0    5.00    3.00
  12  -1   0    2.20    2.40
  12  -1   0    3.20    4.70
  12  -1   0    1.90    3.50
 -12   1   0    6.80    3.00
 -12   1   0    3.40    2.40
 -12   1   0    3.70    1.40
 -12   1   0    3.80    1.60
 -12   1   0    0.00    4.00
 -12   1   0    0.40    1.70
 -12   1   0    4.20    2.90
  11  -1   0    7.10    3.70
  11  -1   0    6.30    3.20
  11  -1   0   11.00    6.30
  11  -1   0   14.00    2.70
  11  -1   0   10.40    3.70
 -11   1   0   18.90    7.20
 -11   1   0   13.40    2.40
 -11   1   0   12.30    2.10
 -11   1   0    6.80    2.40
 -11   1   0   13.20    3.40
 -11   1   0    8.60    2.00
 -11   1   0   14.60    3.50
 -11   1   0   12.00    3.00
  10  -1   0    2.90    2.10
  10  -1   0    5.20    1.90
  10  -1   0    4.30    3.10
  10  -1   0    6.30    3.10
 -10   1   0    1.40    2.20
 -10   1   0    3.00    2.10
 -10   1   0    3.00    2.40
 -10   1   0    3.20    1.60
 -10   1   0    2.00    2.40
 -10   1   0    2.90    2.00
 -10   1   0    3.70    1.60
 -10   1   0    3.80    2.20
 -10   1   0    5.70    1.70
   9  -1   0   58.79    6.80
   9  -1   0   66.99    8.00
   9  -1   0   65.79    7.30
  -9   1   0   54.19    6.50
  -9   1   0   58.59    6.60
  -9   1   0   63.39    6.10
  -9   1   0   61.59    5.60
  -9   1   0   61.89    6.60
  -9   1   0   63.49    5.60
  -9   1   0   64.49    6.60
   8  -1   0    5.80    2.70
   8  -1   0    8.40    2.60
   8  -1   0    4.50    2.40
   8  -1   0    5.10    2.30
   8  -1   0    7.50    1.70
  -8   1   0    6.60    1.90
  -8   1   0    4.50    1.90
  -8   1   0    6.60    2.20
  -8   1   0    6.00    2.10
  -8   1   0    7.30    2.20
   7  -1   0   19.50    2.80
   7  -1   0   28.40    4.60
   7  -1   0   24.40    3.20
   7  -1   0   29.20    3.90
   7  -1   0   25.60    3.50
   7  -1   0   24.10    3.70
  -7   1   0   29.50    3.20
  -7   1   0   25.00    3.40
  -7   1   0   23.90    3.50
  -7   1   0   24.30    3.30
  -7   1   0   26.70    2.70
  -7   1   0   22.80    3.70
   6  -1   0  163.68   13.90
   6  -1   0  174.28   13.60
   6  -1   0  164.08   13.70
   6  -1   0  196.88   14.40
   6  -1   0  151.38   13.60
   6  -1   0  146.19   13.40
  -6   1   0  178.18   13.20
  -6   1   0  167.28   13.70
  -6   1   0  170.58   13.70
  -6   1   0  161.18   13.60
  -6   1   0  185.58   13.50
  -6   1   0  169.38   13.70
   5  -1   0  140.49   11.30
   5  -1   0  150.48   11.20
   5  -1   0  117.99   11.10
   5  -1   0  138.89   11.30
  -5   1   0  118.49   10.90
  -5   1   0  150.98   11.60
  -5   1   0  141.19   11.20
  -5   1   0  146.49   10.90
  -5   1   0  140.19   11.20
   4  -1   0  421.86   31.40
   4  -1   0  360.66   31.30
   4  -1   0  457.05   31.60
   4  -1   0  422.46   31.30
  -4   1   0  402.46   31.30
  -4   1   0  356.46   31.10
  -4   1   0  418.66   31.30
  -4   1   0  410.56   31.30
  -4   1   0  424.46   31.30
   3  -1   0    6.10    1.30
   3  -1   0    7.70    1.60
   3  -1   0    8.60    1.50
   3  -1   0    8.80    1.70
  -3   1   0    8.80    1.50
  -3   1   0    6.90    1.30
   2  -1   0   72.49    5.10
   2  -1   0   56.99    5.30
   2  -1   0   66.59    5.30
  -2   1   0   66.39    5.10
  -2   1   0   63.89    5.20
   1  -1   0    0.40    0.50
   1  -1   0    0.00    0.40
   1  -1   0    0.00    0.30
   1  -1   0    0.10    0.40
  -1   1   0    0.00    0.20
  -1   1   0    0.20    0.30
   0  -1   0    1.20    0.30
   0  -1   0    1.70    0.30
   0  -1   0    1.50    0.50
   0   1   0    1.60    0.50
   0   1   0    1.70    0.30
   0   1   0    1.00    0.40
  -1  -1   0    2.90    0.80
  -1  -1   0    2.50    0.60
  -1  -1   0    2.70    0.50
  -1  -1   0    2.60    0.80
   1   1   0    2.60    1.00
   1   1   0    3.20    0.70
  -2  -1   0   -0.30    1.10
  -2  -1   0    1.10    0.90
  -2  -1   0    1.50    1.10
  -2  -1   0    1.30    0.80
   2   1   0    2.30    0.60
   2   1   0    0.80    1.10
   2   1   0    2.10    1.20
  -3  -1   0   83.79    7.80
  -3  -1   0   98.79    7.80
  -3  -1   0  103.69    7.80
  -3  -1   0   99.69    7.70
   3   1   0   96.49    7.50
   3   1   0   79.59    8.10
   3   1   0   95.29    8.00
   3   1   0   98.39    8.30
   3   1   0  102.79    7.90
  -4  -1   0    3.20    1.30
  -4  -1   0    4.40    1.20
  -4  -1   0    3.30    1.10
  -4  -1   0    4.60    1.20
  -4  -1   0    2.80    1.40
   4   1   0    3.30    1.40
   4   1   0    3.50    1.60
   4   1   0    4.20    1.00
   4   1   0    2.50    1.50
  -5  -1   0   18.00    2.30
  -5  -1   0   18.40    2.80
  -5  -1   0   17.50    2.50
  -5  -1   0   22.30    3.10
  -5  -1   0   18.70    2.60
   5   1   0   25.40    3.80
   5   1   0   16.50    2.60
   5   1   0   24.20    3.40
   5   1   0   17.20    3.30
   5   1   0   17.50    2.50
   5   1   0   19.20    2.90
  -6  -1   0    3.00    1.60
  -6  -1   0    4.70    1.80
  -6  -1   0    4.00    1.40
  -6  -1   0    5.30    1.10
  -6  -1   0    2.60    1.40
  -6  -1   0    1.30    1.60
   6   1   0    3.10    1.90
   6   1   0    1.90    1.80
   6   1   0    3.20    1.70
   6   1   0    2.70    1.50
   6   1   0    1.90    0.90
   6   1   0    3.70    1.80
   6   1   0    3.40    2.20
  -7  -1   0   27.60    3.90
  -7  -1   0   29.00    2.90
  -7  -1   0   28.40    3.50
  -7  -1   0   26.10    3.50
  -7  -1   0   23.30    3.80
   7   1   0   28.30    2.90
   7   1   0   30.10    4.50
   7   1   0   27.10    4.00
   7   1   0   30.70    5.00
  -8  -1   0   68.39    6.40
  -8  -1   0   73.89    5.90
  -8  -1   0   67.29    7.00
  -8  -1   0   59.89    6.30
  -8  -1   0   68.29    7.00
  -8  -1   0   55.29    6.50
  -8  -1   0   68.69    7.10
   8   1   0   62.39    7.10
   8   1   0   72.79    7.40
   8   1   0   62.09    5.60
   8   1   0   78.99    8.30
   8   1   0   73.79    7.70
  -9  -1   0    1.50    2.10
  -9  -1   0    0.20    1.10
  -9  -1   0   -2.00    1.10
  -9  -1   0    5.10    2.50
  -9  -1   0   -3.50    1.60
  -9  -1   0    1.20    1.20
  -9  -1   0   -1.60    2.30
  -9  -1   0    1.10    2.70
   9   1   0   -1.30    2.90
   9   1   0   -1.10    2.90
   9   1   0    0.50    2.30
   9   1   0   -0.40    1.20
   9   1   0    3.10    3.10
   9   1   0   -1.20    3.60
 -10  -1   0    0.90    1.30
 -10  -1   0    3.10    2.40
 -10  -1   0   -0.50    1.30
 -10  -1   0   -0.80    1.80
 -10  -1   0    1.70    2.70
 -10  -1   0   -4.30    2.50
 -10  -1   0    1.80    2.60
  10   1   0   -1.20    2.40
  10   1   0   -2.50    2.30
  10   1   0    1.90    3.20
  10   1   0    1.00    2.00
  10   1   0    5.80    3.30
 -11  -1   0    1.10    3.00
 -11  -1   0   -0.40    1.30
 -11  -1   0    1.20    2.10
 -11  -1   0    0.30    2.60
 -11  -1   0    1.90    3.10
  11   1   0   -0.30    3.20
  11   1   0    4.30    3.00
  11   1   0    3.60    3.40
  11   1   0    7.70    2.40
 -12  -1   0    9.70    3.30
 -12  -1   0   10.10    3.50
 -12  -1   0   18.00    4.00
  12   1   0    8.40    4.20
  12   1   0   10.20    2.40
  12   1   0   14.30    4.00
 -13  -1   0    8.10    4.40
 -13  -1   0    5.50    3.20
 -13  -1   0   11.30    2.40
  13   1   0    8.50    3.20
  13   1   0    6.10    1.70
  13   1   0    7.30    3.60
 -14  -1   0   11.90    2.00
 -14  -1   0   19.70    3.70
  15  -2   0    4.30    3.80
  15  -2   0   13.20    2.80
 -15   2   0   13.20    2.30
  14  -2   0  411.96   39.10
  14  -2   0  527.05   38.30
 -14   2   0  546.85   38.10
 -14   2   0  503.65   36.50
 -14   2   0  405.96   36.60
  13  -2   0   -8.30    4.30
  13  -2   0   -0.40    2.90
  13  -2   0   -1.40    3.00
 -13   2   0    2.40    3.20
 -13   2   0    1.10    1.70
 -13   2   0   -0.40    1.10
 -13   2   0    2.00    2.00
 -13   2   0    0.40    1.60
 -13   2   0   -1.10    2.30
  12  -2   0    4.40    3.90
  12  -2   0   12.50    4.20
  12  -2   0    7.20    3.60
  12  -2   0   12.70    3.70
 -12   2   0   12.40    2.10
 -12   2   0   10.50    2.80
 -12   2   0   10.60    3.60
 -12   2   0   11.10    3.70
 -12   2   0   10.30    3.00
 -12   2   0    9.70    2.10
 -12   2   0    9.80    2.20
  11  -2   0  254.97   21.50
  11  -2   0  238.68   20.30
  11  -2   0  222.58   21.80
  11  -2   0  223.48   20.60
  11  -2   0  259.37   21.30
 -11   2   0  262.07   19.60
 -11   2   0  237.68   20.00
 -11   2   0  255.47   20.90
 -11   2   0  249.58   19.50
 -11   2   0  246.88   20.60
 -11   2   0  240.78   20.90
 -11   2   0  257.47   20.20
 -11   2   0  257.87   19.40
 -11   2   0  218.58   20.50
  10  -2   0 1270.77   96.19
  10  -2   0 1284.77   96.89
  10  -2   0 1245.98   95.79
 -10   2   0 1251.27   95.09
 -10   2   0 1240.48   95.49
 -10   2   0 1206.28   95.59
 -10   2   0 1320.77   94.59
 -10   2   0 1226.68   95.39
 -10   2   0 1215.58   95.79
 -10   2   0 1297.77   94.49
 -10   2   0 1111.79   97.39
   9  -2   0  125.69   11.60
   9  -2   0  127.69   12.20
   9  -2   0  124.29   11.70
  -9   2   0  128.99   10.30
  -9   2   0  121.49   11.10
  -9   2   0  124.79   11.30
  -9   2   0  130.59   10.70
  -9   2   0  120.79   11.10
  -9   2   0  122.79   11.30
  -9   2   0  129.89   10.30
   8  -2   0  746.73   55.39
   8  -2   0  709.73   54.89
   8  -2   0  672.33   54.39
   8  -2   0  677.63   54.59
  -8   2   0  732.23   54.19
  -8   2   0  770.62   53.99
  -8   2   0  715.93   53.79
  -8   2   0  694.03   54.59
  -8   2   0  682.83   54.39
  -8   2   0  675.63   54.39
  -8   2   0  695.23   54.59
   7  -2   0 1773.02  139.09
   7  -2   0 1853.41  139.29
   7  -2   0 1760.42  139.19
   7  -2   0 1916.01  139.69
   7  -2   0 1855.11  138.99
  -7   2   0 1791.22  138.89
  -7   2   0 1822.72  139.09
  -7   2   0 1871.51  138.39
  -7   2   0 1860.51  139.09
  -7   2   0 1851.21  138.59
  -7   2   0 1792.02  138.89
   6  -2   0    2.30    1.70
   6  -2   0    1.90    0.60
   6  -2   0    2.90    1.70
   6  -2   0    2.40    1.60
   6  -2   0    4.30    1.80
   6  -2   0    2.80    1.80
  -6   2   0    1.60    1.40
  -6   2   0    2.30    0.90
  -6   2   0    3.50    1.40
  -6   2   0    3.50    1.40
  -6   2   0    2.90    1.10
  -6   2   0    2.50    1.40
  -6   2   0    2.40    1.40
   5  -2   0  154.18   13.40
   5  -2   0  161.38   13.30
   5  -2   0  150.38   12.80
   5  -2   0  176.38   13.60
   5  -2   0  165.28   13.40
  -5   2   0  170.58   13.20
  -5   2   0  170.58   13.00
  -5   2   0  181.58   13.50
   4  -2   0 1271.47  103.19
   4  -2   0 1365.26  103.59
   4  -2   0 1474.25  103.69
   4  -2   0 1386.96  103.59
   4  -2   0 1352.96  103.49
  -4   2   0 1383.46  103.39
  -4   2   0 1440.56  103.49
  -4   2   0 1202.28  103.19
  -4   2   0 1427.76  103.19
   2  -2   0  675.73   54.09
   2  -2   0  662.73   54.19
  -2   2   0  647.64   53.99
  -2   2   0  803.62   54.09
  -2   2   0  785.22   53.99
   1  -2   0 1302.67  100.99
   1  -2   0 1371.76  100.99
   0  -2   0  858.91   63.29
   0  -2   0  791.52   63.49
   0  -2   0  899.91   63.59
   0  -2   0  928.71   63.29
   0   2   0  759.12   63.49
   0   2   0  790.42   63.39
  -1  -2   0 1839.72  153.98
  -1  -2   0 2181.98  153.68
  -1  -2   0 2241.68  153.88
   1   2   0 1846.52  154.08
   1   2   0 2084.89  153.88
  -2  -2   0   49.20    4.00
  -2  -2   0   47.60    3.70
  -2  -2   0   42.80    4.10
   2   2   0   41.00    4.30
   2   2   0   44.00    4.60
   2   2   0   35.80    3.90
   2   2   0   41.80    4.00
  -3  -2   0 1942.31  140.59
  -3  -2   0 1922.01  140.89
  -3  -2   0 2034.40  140.89
  -3  -2   0 1922.81  140.89
   3   2   0 1595.44  140.59
   3   2   0 1904.81  140.79
   3   2   0 1717.43  140.99
   3   2   0 1853.01  141.19
  -4  -2   0  182.98   14.10
  -4  -2   0  194.08   14.40
  -4  -2   0  181.18   14.30
   4   2   0  149.99   14.00
   4   2   0  185.08   14.90
   4   2   0  176.18   14.60
  -5  -2   0 2381.16  179.98
  -5  -2   0 2439.66  179.58
  -5  -2   0 2556.34  179.98
  -5  -2   0 2445.76  179.98
  -5  -2   0 2440.16  179.68
   5   2   0 2340.57  179.88
   5   2   0 2118.19  179.58
   5   2   0 2409.16  180.18
   5   2   0 2256.07  179.88
   5   2   0 2195.88  179.38
   5   2   0 2551.34  180.58
  -6  -2   0  421.76   31.80
  -6  -2   0  425.76   32.60
  -6  -2   0  445.36   32.60
  -6  -2   0  416.56   32.10
  -6  -2   0  408.06   32.50
  -6  -2   0  423.66   32.20
   6   2   0  401.96   32.50
   6   2   0  385.96   31.80
   6   2   0  430.06   32.80
   6   2   0  381.06   32.10
   6   2   0  413.36   32.60
  -7  -2   0 1716.83  127.89
  -7  -2   0 1671.63  127.79
  -7  -2   0 1648.83  127.29
  -7  -2   0 1730.13  127.39
  -7  -2   0 1603.74  126.89
  -7  -2   0 1673.43  127.69
   7   2   0 1556.74  127.19
   7   2   0 1842.02  128.79
   7   2   0 1594.64  126.89
   7   2   0 1619.64  126.79
   7   2   0 1700.13  127.79
   7   2   0 1629.54  127.79
   7   2   0 1799.02  128.19
  -8  -2   0   99.89   10.10
  -8  -2   0  110.19    8.80
  -8  -2   0  107.09    9.70
  -8  -2   0  107.49   10.30
   8   2   0  125.69   11.60
   8   2   0  100.39   10.30
   8   2   0  111.29    8.80
   8   2   0  116.59   10.50
   8   2   0   97.59    9.00
   8   2   0  100.99    9.50
   8   2   0  107.69    9.60
  -9  -2   0   13.50    2.70
  -9  -2   0   11.80    3.70
  -9  -2   0   12.70    3.60
  -9  -2   0    7.90    1.90
  -9  -2   0   13.30    3.40
  -9  -2   0   11.10    5.90
   9   2   0   16.90    3.10
   9   2   0   12.00    4.20
   9   2   0   11.40    2.90
   9   2   0   11.80    1.90
   9   2   0   13.60    4.80
   9   2   0   11.90    3.60
 -10  -2   0   58.49    7.80
 -10  -2   0   47.80    6.60
 -10  -2   0   63.09    7.60
  10   2   0   65.09    8.20
  10   2   0   56.89    7.00
  10   2   0   48.00    8.40
  10   2   0   61.89    8.30
 -11  -2   0   20.00    4.50
 -11  -2   0   23.50    5.00
 -11  -2   0   18.90    3.30
 -11  -2   0   31.40    5.10
  11   2   0   22.90    4.50
  11   2   0   25.50    5.10
  11   2   0   24.00    5.30
  11   2   0   25.40    3.90
 -12  -2   0  153.58   14.20
 -12  -2   0  202.98   15.40
 -12  -2   0  160.08   15.40
  12   2   0  168.78   15.80
  12   2   0  175.28   15.30
  12   2   0  191.38   19.20
 -13  -2   0  131.59   10.60
 -13  -2   0  126.09   10.80
 -13  -2   0  104.29    9.40
  13   2   0   99.69   11.00
  13   2   0  115.89   11.50
  15  -3   0   79.39    9.70
  15  -3   0   77.39    8.70
 -15   3   0   67.19    5.90
 -15   3   0   64.99    7.60
 -15   3   0   82.29    7.20
  14  -3   0   34.10    5.20
  14  -3   0   45.50    8.10
 -14   3   0   35.30    3.60
 -14   3   0   27.60    3.20
 -14   3   0   29.70    5.20
 -14   3   0   40.60    4.60
 -14   3   0   43.00    7.00
 -14   3   0   27.50    3.70
  13  -3   0    2.20    2.90
 -13   3   0    1.80    1.40
 -13   3   0    1.20    2.60
 -13   3   0    3.50    1.70
 -13   3   0    1.70    2.30
 -13   3   0    2.80    2.20
 -13   3   0    0.80    1.40
 -13   3   0    0.60    3.10
  12  -3   0   38.50    7.70
  12  -3   0   43.70    7.00
  12  -3   0   45.30    7.70
  12  -3   0   51.99    6.60
 -12   3   0   52.59    5.80
 -12   3   0   52.49    5.20
 -12   3   0   53.79    5.90
 -12   3   0   56.19    5.80
 -12   3   0   47.80    6.50
 -12   3   0   50.39    7.00
 -12   3   0   49.70    5.10
  11  -3   0   65.49    7.90
  11  -3   0   61.39    8.30
  11  -3   0   66.79    7.30
 -11   3   0   65.09    7.40
 -11   3   0   70.29    6.10
 -11   3   0   72.99    6.30
 -11   3   0   62.69    7.40
 -11   3   0   68.29    6.30
 -11   3   0   65.59    7.40
 -11   3   0   69.19    6.90
 -11   3   0   49.70    9.60
  10  -3   0   61.39    6.60
  10  -3   0   66.09    7.60
  10  -3   0   73.59    8.40
  10  -3   0   65.39    7.30
 -10   3   0   73.09    6.80
 -10   3   0   67.69    6.60
 -10   3   0   75.99    6.20
 -10   3   0   68.09    7.20
 -10   3   0   75.59    9.70
 -10   3   0   60.79    7.80
 -10   3   0   59.99    7.60
 -10   3   0   52.49    8.60
 -10   3   0   74.49    6.30
   9  -3   0   52.29    6.50
   9  -3   0   48.50    5.50
   9  -3   0   50.79    6.10
   9  -3   0   48.30    5.80
  -9   3   0   46.40    5.40
  -9   3   0   46.70    5.00
  -9   3   0   46.00    5.80
  -9   3   0   49.70    4.50
  -9   3   0   46.60    5.40
  -9   3   0   48.90    5.50
  -9   3   0   54.19    4.70
   8  -3   0   55.69    6.00
   8  -3   0   57.59    6.10
   8  -3   0   63.29    6.80
   8  -3   0   58.59    6.30
  -8   3   0   63.29    5.50
  -8   3   0   54.99    5.80
  -8   3   0   54.09    5.90
  -8   3   0   61.69    5.10
  -8   3   0   62.29    6.10
  -8   3   0   60.89    5.20
  -8   3   0   56.39    5.80
   7  -3   0    0.50    1.90
   7  -3   0   -0.30    1.30
   7  -3   0    1.00    1.60
   7  -3   0    1.80    2.00
  -7   3   0   -0.80    1.20
  -7   3   0   -0.10    1.30
  -7   3   0   -0.20    1.00
  -7   3   0    1.10    0.80
  -7   3   0   -1.90    1.30
  -7   3   0    0.60    1.20
   6  -3   0   24.70    3.20
   6  -3   0   26.00    3.50
   6  -3   0   18.80    2.00
   6  -3   0   25.70    3.40
  -6   3   0   20.30    3.00
  -6   3   0   22.60    2.40
  -6   3   0   20.60    3.00
  -6   3   0   17.70    2.60
  -6   3   0   25.60    2.20
  -6   3   0   22.70    2.80
   5  -3   0    1.20    1.10
   5  -3   0    0.00    1.20
   5  -3   0   -0.80    0.70
   5  -3   0    0.30    1.30
  -5   3   0   -0.80    0.80
  -5   3   0   -0.30    0.70
  -5   3   0    1.20    0.80
   4  -3   0   12.30    2.30
   4  -3   0   11.30    1.80
   4  -3   0   11.90    2.20
   4  -3   0   16.40    2.30
  -4   3   0   12.00    1.70
  -4   3   0   12.80    2.10
  -4   3   0   13.30    1.50
  -4   3   0   14.50    1.50
   3  -3   0   84.79    7.30
   3  -3   0   98.59    7.50
   3  -3   0   77.69    7.20
  -3   3   0   96.39    6.90
  -3   3   0   91.69    7.20
  -3   3   0   80.59    6.90
   2  -3   0   11.40    1.80
   2  -3   0    8.80    1.70
  -2   3   0    7.00    1.40
   1  -3   0   63.69    5.40
   1  -3   0   59.49    5.00
   1  -3   0   59.49    5.40
   0  -3   0   61.49    4.90
   0  -3   0   58.39    5.30
   0  -3   0   56.89    4.60
   0  -3   0   63.59    5.40
   0   3   0   53.19    5.40
   0   3   0   53.59    5.00
  -1  -3   0   84.19    6.30
  -1  -3   0   86.09    6.70
  -1  -3   0   81.09    7.00
   1   3   0   70.19    6.50
   1   3   0   79.29    7.30
   1   3   0   88.09    6.80
  -2  -3   0    2.00    1.50
  -2  -3   0    1.20    0.70
  -2  -3   0    1.30    1.20
   2   3   0    0.60    1.10
   2   3   0    1.30    1.10
   2   3   0    1.80    1.70
   2   3   0    0.70    1.80
   2   3   0    1.70    1.50
  -3  -3   0    7.70    1.70
  -3  -3   0    9.40    1.90
  -3  -3   0   11.90    2.30
  -3  -3   0   10.60    1.60
   3   3   0    6.50    2.30
   3   3   0    8.00    2.30
   3   3   0    9.20    1.80
   3   3   0   10.40    1.90
   3   3   0   10.20    2.20
  -4  -3   0   67.39    6.10
  -4  -3   0   62.99    5.90
  -4  -3   0   63.59    6.30
  -4  -3   0   65.19    5.50
   4   3   0   61.09    6.30
   4   3   0   59.99    5.80
   4   3   0   66.19    6.80
   4   3   0   53.09    5.30
  -5  -3   0   88.99    7.40
  -5  -3   0   89.19    8.00
  -5  -3   0   87.89    8.00
  -5  -3   0   93.89    8.10
   5   3   0   95.99    8.80
   5   3   0   75.29    8.00
   5   3   0   82.19    7.20
   5   3   0   88.99    8.10
   5   3   0   67.89    8.50
   5   3   0   94.89    8.40
   5   3   0   85.99    7.60
  -6  -3   0    8.90    2.50
  -6  -3   0    7.90    2.30
  -6  -3   0    9.10    1.90
  -6  -3   0    7.90    2.50
   6   3   0    9.50    1.60
   6   3   0    8.60    2.60
   6   3   0    8.30    1.70
   6   3   0   10.30    3.00
   6   3   0    9.30    2.70
   6   3   0    3.10    2.40
   6   3   0    8.60    2.50
   6   3   0    3.90    1.80
  -7  -3   0   29.50    4.80
  -7  -3   0   32.20    4.70
  -7  -3   0   32.70    4.90
   7   3   0   33.90    3.40
   7   3   0   27.50    7.20
   7   3   0   37.70    3.70
   7   3   0   34.10    5.00
   7   3   0   34.00    5.30
   7   3   0   38.00    5.80
   7   3   0   29.20    4.40
  -8  -3   0   -1.20    2.40
  -8  -3   0    0.60    2.20
   8   3   0    4.60    2.20
   8   3   0    1.80    1.90
   8   3   0    4.80    3.20
   8   3   0    1.00    1.40
   8   3   0    1.20    2.80
   8   3   0    1.80    1.90
  -9  -3   0  105.99    9.30
  -9  -3   0  105.39   11.00
  -9  -3   0   93.19   10.10
  -9  -3   0  107.29   10.60
  -9  -3   0   86.99   10.10
   9   3   0  101.99    9.50
   9   3   0   95.19    8.40
   9   3   0  104.99   14.60
   9   3   0   98.59    8.60
   9   3   0   95.29    9.80
   9   3   0  120.19   10.80
   9   3   0  125.29   11.70
 -10  -3   0    3.90    2.80
 -10  -3   0    4.10    2.10
 -10  -3   0    2.40    2.70
 -10  -3   0    8.30    5.50
  10   3   0    6.50    3.60
  10   3   0    3.10    2.40
  10   3   0    3.70    2.90
  10   3   0    0.60    1.10
  10   3   0    3.50    3.80
 -11  -3   0    3.90    2.60
 -11  -3   0    1.70    3.10
 -11  -3   0    4.40    1.90
 -11  -3   0    6.10    4.60
  11   3   0   -1.90    2.70
  11   3   0   -1.00    2.30
  11   3   0    4.00    3.50
 -12  -3   0   25.30    4.10
 -12  -3   0   19.00    4.00
 -12  -3   0   23.00    4.00
 -12  -3   0   14.70    2.90
  12   3   0   27.60    4.70
  12   3   0   22.10    4.80
  12   3   0   21.70    3.20
 -13  -3   0    9.50    2.60
  13   3   0    7.90    2.40
  15  -4   0   24.10    5.90
 -15   4   0   42.60    3.90
 -15   4   0   35.60    5.80
 -15   4   0   27.90    3.10
 -15   4   0   40.40    4.60
  14  -4   0   79.69   11.50
  14  -4   0  106.39    9.40
  14  -4   0   85.39   10.20
 -14   4   0  106.39    8.40
 -14   4   0   97.09    8.20
 -14   4   0   90.89    8.70
 -14   4   0   98.09    8.90
 -14   4   0  107.29   11.90
 -14   4   0  109.09   11.70
  13  -4   0  130.29   12.80
  13  -4   0  115.59   11.70
  13  -4   0  118.59   11.30
  13  -4   0  145.99   14.90
 -13   4   0  119.89   11.20
 -13   4   0  128.99   10.50
 -13   4   0  128.79   10.30
 -13   4   0  113.99   11.80
 -13   4   0  125.29   11.00
 -13   4   0  113.49   11.70
 -13   4   0  122.19   10.40
  12  -4   0   -0.10    2.30
 -12   4   0    0.00    2.70
 -12   4   0   -1.10    1.20
 -12   4   0    0.10    2.90
 -12   4   0    0.30    1.90
 -12   4   0    1.80    1.80
 -12   4   0    1.00    2.40
 -12   4   0   -0.80    1.30
  11  -4   0  859.31   75.29
  11  -4   0  886.51   76.59
  11  -4   0  931.51   75.69
  11  -4   0  920.71   75.89
  11  -4   0  895.91   74.69
  11  -4   0 1063.39   76.19
 -11   4   0 1012.60   74.29
 -11   4   0 1023.40   75.69
 -11   4   0  949.80   75.39
 -11   4   0 1092.19   74.19
 -11   4   0 1021.10   74.79
 -11   4   0  887.61   76.39
 -11   4   0  996.20   75.19
 -11   4   0 1079.99   74.39
  10  -4   0   38.80    6.90
  10  -4   0   42.30    5.10
  10  -4   0   46.10    6.20
  10  -4   0   47.60    6.40
  10  -4   0   44.60    5.90
 -10   4   0   52.39    4.70
 -10   4   0   51.69    6.30
 -10   4   0   52.99    4.70
 -10   4   0   60.49    6.70
 -10   4   0   44.70    5.60
 -10   4   0   49.30    7.60
   9  -4   0   10.00    3.10
   9  -4   0    6.10    2.30
   9  -4   0   12.30    3.40
   9  -4   0   10.20    2.70
  -9   4   0   10.20    1.70
  -9   4   0   10.10    2.40
  -9   4   0    7.60    2.40
  -9   4   0   11.90    1.90
  -9   4   0    9.20    2.50
  -9   4   0   12.70    2.70
  -9   4   0    9.20    2.10
   8  -4   0    7.40    2.60
   8  -4   0    8.60    2.50
   8  -4   0    8.00    2.50
   8  -4   0    9.10    2.40
  -8   4   0    9.00    2.10
  -8   4   0   11.30    2.30
  -8   4   0   11.60    1.70
  -8   4   0   10.00    2.40
  -8   4   0   10.00    1.90
  -8   4   0    9.10    2.40
   7  -4   0 1015.50   78.79
   7  -4   0  961.30   78.29
   7  -4   0 1030.90   78.39
  -7   4   0 1016.50   77.99
  -7   4   0 1045.90   78.19
  -7   4   0 1074.09   77.49
  -7   4   0 1012.10   78.29
  -7   4   0 1046.30   77.69
  -7   4   0 1008.20   77.89
   6  -4   0  841.62   68.89
   6  -4   0  941.41   68.99
   6  -4   0  873.11   69.09
  -6   4   0  954.30   68.59
  -6   4   0  964.80   68.79
  -6   4   0  967.40   68.29
  -6   4   0  911.91   68.89
  -6   4   0  759.22   68.09
   5  -4   0  661.33   55.19
   5  -4   0  664.33   55.59
   5  -4   0  770.62   55.69
  -5   4   0  764.82   54.89
  -5   4   0  772.92   55.29
  -5   4   0  721.33   54.89
   4  -4   0 1407.36  125.59
   4  -4   0 1549.14  125.79
   4  -4   0 1836.62  125.99
  -4   4   0 1733.83  125.29
  -4   4   0 1788.32  125.39
  -4   4   0 1650.63  125.69
   3  -4   0  518.65   36.80
   3  -4   0  473.65   36.60
   3  -4   0  439.26   36.50
   2  -4   0  365.06   26.70
   2  -4   0  346.87   26.80
   2  -4   0  356.56   26.90
  -2   4   0  316.97   26.90
   1  -4   0 1368.56  100.89
   1  -4   0 1420.56  100.59
   1  -4   0 1411.36  100.99
  -1   4   0 1295.77  100.89
  -1   4   0 1155.48  100.89
   0  -4   0  749.92   54.09
   0  -4   0  764.32   53.59
   0  -4   0  721.73   53.39
   0  -4   0  710.23   53.99
   0   4   0  633.34   53.99
   0   4   0  654.53   54.29
   0   4   0  702.63   53.59
  -1  -4   0  614.44   43.90
  -1  -4   0  646.14   43.80
  -1  -4   0  580.74   44.10
   1   4   0  513.75   44.50
   1   4   0  569.34   44.30
   1   4   0  506.05   44.00
   1   4   0  624.14   43.80
   1   4   0  533.55   43.60
  -2  -4   0  241.08   17.50
  -2  -4   0  220.48   16.80
  -2  -4   0  230.08   17.80
  -2  -4   0  236.48   17.60
   2   4   0  238.48   17.40
   2   4   0  201.68   17.20
   2   4   0  218.98   18.00
   2   4   0  186.48   18.20
   2   4   0  213.08   17.70
  -3  -4   0 1398.56   96.59
  -3  -4   0 1287.17   96.59
  -3  -4   0 1423.06   96.59
  -3  -4   0 1247.58   95.89
  -3  -4   0 1352.86   96.59
   3   4   0 1081.39   97.69
   3   4   0 1196.48   96.29
   3   4   0 1106.29   96.39
   3   4   0 1352.86   96.29
   3   4   0 1211.08   95.99
   3   4   0 1288.47   96.99
  -4  -4   0  886.31   64.19
  -4  -4   0  896.71   64.19
  -4  -4   0  924.41   64.19
   4   4   0  698.23   64.89
   4   4   0  909.31   64.79
   4   4   0  847.12   64.29
   4   4   0  776.32   63.99
   4   4   0  838.62   63.79
   4   4   0  801.02   63.39
   4   4   0  765.72   63.59
  -5  -4   0  303.27   23.70
  -5  -4   0  303.57   23.80
  -5  -4   0  314.77   23.80
   5   4   0  302.77   23.90
   5   4   0  275.77   22.80
   5   4   0  280.87   23.50
   5   4   0  289.27   22.70
   5   4   0  313.17   24.50
   5   4   0  285.97   23.40
   5   4   0  268.17   23.10
  -6  -4   0 1156.68   84.49
  -6  -4   0 1068.39   84.29
  -6  -4   0 1135.09   84.39
   6   4   0 1193.68   85.29
   6   4   0 1051.59   83.99
   6   4   0 1104.49   84.19
   6   4   0 1030.10   83.29
   6   4   0 1157.78   84.59
   6   4   0 1056.79   83.19
   6   4   0 1006.50   84.09
  -7  -4   0   13.30    3.10
  -7  -4   0   27.50    4.70
  -7  -4   0   22.00    4.10
  -7  -4   0   24.40    4.00
   7   4   0   19.30    2.80
   7   4   0   16.90    3.20
   7   4   0   15.40    4.70
   7   4   0   23.00    2.80
   7   4   0   20.20    4.00
   7   4   0   16.00    2.70
   7   4   0   21.90    3.20
   7   4   0   17.80    3.60
   7   4   0   28.40    5.10
  -8  -4   0  184.68   20.60
  -8  -4   0  219.18   17.20
  -8  -4   0  205.58   18.40
  -8  -4   0  186.68   17.80
  -8  -4   0  211.78   18.40
   8   4   0  208.48   17.00
   8   4   0  237.78   19.80
   8   4   0  216.68   17.50
   8   4   0  208.58   16.70
   8   4   0  218.98   17.60
   8   4   0  186.58   17.70
   8   4   0  206.08   19.80
   8   4   0  222.48   16.90
   8   4   0  228.78   18.50
  -9  -4   0  166.48   14.00
  -9  -4   0  151.18   14.70
  -9  -4   0  165.58   15.30
  -9  -4   0  167.58   15.40
   9   4   0  173.08   14.90
   9   4   0  185.88   14.50
   9   4   0  142.39   13.70
   9   4   0  156.78   13.40
   9   4   0  181.88   15.50
   9   4   0  187.38   16.20
   9   4   0  167.78   14.00
 -10  -4   0  315.47   27.00
 -10  -4   0  299.27   26.50
 -10  -4   0  323.07   27.10
 -10  -4   0  332.17   25.70
  10   4   0  365.46   27.50
  10   4   0  309.67   26.00
  10   4   0  347.37   27.70
  10   4   0  316.27   26.50
 -11  -4   0    3.70    2.50
 -11  -4   0    1.10    2.10
 -11  -4   0    3.00    2.80
 -11  -4   0    2.50    1.60
 -11  -4   0    3.20    3.70
  11   4   0    4.00    3.50
  11   4   0    1.30    4.10
  11   4   0    3.00    4.00
  11   4   0    1.80    2.00
 -12  -4   0   65.49    7.00
  12   4   0   71.69    8.90
  12   4   0   52.19    5.50
 -16   5   0   26.80    3.40
 -16   5   0   33.90    3.00
  15  -5   0   17.20    3.80
  15  -5   0   19.60    5.90
 -15   5   0   18.50    3.10
 -15   5   0   17.10    2.50
 -15   5   0   15.80    2.20
 -15   5   0   11.40    2.30
  14  -5   0   13.30    6.30
  14  -5   0   10.50    2.90
  14  -5   0   15.20    5.50
  14  -5   0    2.40    7.10
 -14   5   0    7.90    3.10
 -14   5   0    3.50    3.10
 -14   5   0    8.10    2.00
 -14   5   0   13.40    2.80
 -14   5   0    9.10    2.10
 -14   5   0   17.90    5.40
 -14   5   0   10.40    2.20
  13  -5   0    8.90    4.50
  13  -5   0    5.20    5.90
  13  -5   0    3.80    3.20
  13  -5   0   -1.10    2.30
 -13   5   0    2.70    1.60
 -13   5   0    4.40    3.90
 -13   5   0    1.70    1.50
 -13   5   0    1.40    1.90
 -13   5   0    0.70    2.70
 -13   5   0    1.20    1.50
 -13   5   0    1.60    3.10
  12  -5   0    1.50    7.00
  12  -5   0    2.80    4.00
 -12   5   0    1.40    2.30
 -12   5   0    0.10    2.00
 -12   5   0   -0.10    2.60
 -12   5   0    1.20    1.50
 -12   5   0   -0.90    2.30
 -12   5   0   -2.80    2.10
 -12   5   0    1.40    1.40
 -12   5   0    2.80    2.90
  11  -5   0    5.30    2.20
  11  -5   0   -0.30    4.50
  11  -5   0   -0.90    2.50
  11  -5   0    9.60    3.10
  11  -5   0    0.70    5.30
 -11   5   0    3.80    1.50
 -11   5   0    2.60    2.30
 -11   5   0   -0.40    2.50
 -11   5   0   -3.00    2.00
 -11   5   0    3.90    1.70
 -11   5   0    2.40    1.40
 -11   5   0    1.10    1.40
 -11   5   0    3.00    2.40
  10  -5   0   25.80    4.00
  10  -5   0   25.30    5.10
  10  -5   0   36.50    7.50
  10  -5   0   33.40    5.10
 -10   5   0   33.80    6.90
 -10   5   0   26.50    5.50
 -10   5   0   30.20    4.80
 -10   5   0   31.70    4.40
 -10   5   0   35.00    3.50
 -10   5   0   32.50    3.40
 -10   5   0   27.30    3.80
   9  -5   0  206.18   19.80
   9  -5   0  231.28   19.30
  -9   5   0  247.88   18.10
  -9   5   0  240.78   18.40
  -9   5   0  218.18   18.90
  -9   5   0  217.38   18.70
  -9   5   0  232.78   18.10
  -9   5   0  269.97   21.00
  -9   5   0  227.88   19.30
   8  -5   0    4.30    2.20
   8  -5   0   -0.10    1.60
  -8   5   0    3.10    1.10
  -8   5   0    1.00    1.40
  -8   5   0    0.60    1.70
  -8   5   0    1.80    1.70
  -8   5   0    2.10    1.80
  -8   5   0    2.90    1.20
   7  -5   0    7.30    2.40
  -7   5   0    6.90    1.10
  -7   5   0    5.00    1.80
  -7   5   0    4.20    1.40
  -7   5   0    5.20    1.70
  -7   5   0    6.50    1.30
  -7   5   0    4.60    1.90
   6  -5   0   67.19    6.30
  -6   5   0   69.89    7.00
  -6   5   0   79.09    6.00
  -6   5   0   78.19    6.40
  -6   5   0   81.79    6.70
  -6   5   0   67.99    5.80
   5  -5   0   59.99    5.40
   5  -5   0   49.00    5.00
   5  -5   0   53.09    5.40
  -5   5   0   51.29    4.40
  -5   5   0   53.79    5.20
  -5   5   0   60.09    4.50
   4  -5   0   47.10    4.80
   4  -5   0   54.69    5.10
   4  -5   0   51.49    4.90
  -4   5   0   44.40    4.50
  -4   5   0   50.69    4.60
  -4   5   0   50.19    4.20
   3  -5   0   98.59    8.60
   3  -5   0  112.09    8.50
   3  -5   0   98.79    8.60
  -3   5   0   93.99    8.50
   2  -5   0   -0.40    1.40
   2  -5   0   -0.70    1.40
   2  -5   0    1.30    1.00
  -2   5   0   -1.70    1.20
   1  -5   0    2.00    0.90
   1  -5   0    1.60    1.30
   1  -5   0    1.80    1.60
  -1   5   0    0.90    1.20
  -1   5   0    1.50    1.50
  -1   5   0    1.80    1.60
   0  -5   0   27.40    2.50
   0  -5   0   25.80    4.00
   0  -5   0   27.40    3.70
   0   5   0   27.70    3.00
   0   5   0   24.30    4.10
   0   5   0   26.90    3.80
  -1  -5   0   29.80    3.20
  -1  -5   0   29.20    3.20
  -1  -5   0   28.00    3.60
  -1  -5   0   29.70    3.80
   1   5   0   26.20    2.90
   1   5   0   24.50    4.20
   1   5   0   31.70    3.10
   1   5   0   22.20    3.60
   1   5   0   26.40    3.90
  -2  -5   0   50.59    5.20
  -2  -5   0   49.50    5.00
  -2  -5   0   46.00    4.70
   2   5   0   39.70    4.70
   2   5   0   43.10    4.40
   2   5   0   49.30    5.50
   2   5   0   39.30    5.80
   2   5   0   45.20    4.00
   2   5   0   44.50    5.10
   2   5   0   46.30    4.40
  -3  -5   0   24.60    3.50
  -3  -5   0   25.40    3.60
  -3  -5   0   25.30    3.40
  -3  -5   0   27.00    3.90
   3   5   0   22.40    3.30
   3   5   0   27.50    4.30
   3   5   0   23.10    4.10
   3   5   0   20.30    3.20
   3   5   0   24.00    2.70
   3   5   0   22.50    3.10
  -4  -5   0   -1.20    1.90
  -4  -5   0    0.60    1.70
  -4  -5   0    0.10    1.70
   4   5   0    0.00    0.80
   4   5   0    0.40    1.40
   4   5   0    1.80    1.30
   4   5   0    0.20    2.00
   4   5   0   -0.10    1.70
   4   5   0    0.40    1.90
  -5  -5   0    2.50    2.30
  -5  -5   0    2.30    2.50
  -5  -5   0   -0.50    1.70
   5   5   0    0.50    2.00
   5   5   0    3.30    2.50
   5   5   0    3.00    1.20
   5   5   0    1.00    2.20
   5   5   0    0.70    1.80
   5   5   0    4.60    1.60
   5   5   0    2.00    1.80
  -6  -5   0   19.20    4.10
  -6  -5   0   19.80    4.10
  -6  -5   0   25.40    4.60
  -6  -5   0   29.40    4.30
   6   5   0   30.00    4.10
   6   5   0   17.60    3.70
   6   5   0   29.20    4.80
   6   5   0   28.60    5.30
   6   5   0   23.80    3.10
   6   5   0   25.30    3.20
   6   5   0   20.80    3.40
  -7  -5   0   -2.60    2.60
  -7  -5   0    0.00    2.50
  -7  -5   0    0.90    3.10
  -7  -5   0   -0.70    2.20
   7   5   0   -0.80    2.00
   7   5   0   -2.10    2.60
   7   5   0    2.70    3.10
   7   5   0   -2.00    2.30
   7   5   0   -0.50    1.40
   7   5   0    1.10    2.50
   7   5   0    2.70    1.70
   7   5   0   -0.90    1.30
   7   5   0    1.60    1.80
  -8  -5   0   14.90    4.10
  -8  -5   0   17.10    3.10
  -8  -5   0   18.90    4.90
   8   5   0   11.40    4.00
   8   5   0   17.00    3.50
   8   5   0   17.00    2.50
   8   5   0   12.30    2.90
   8   5   0   18.60    4.40
   8   5   0   19.90    4.20
   8   5   0   18.60    4.00
   8   5   0   16.60    3.10
  -9  -5   0    3.10    3.50
  -9  -5   0   -1.00    4.10
  -9  -5   0    9.00    3.20
  -9  -5   0    3.20    2.00
   9   5   0    8.80    2.80
   9   5   0    4.20    1.30
   9   5   0    6.50    1.70
   9   5   0   13.60    4.70
   9   5   0    6.20    3.40
   9   5   0    8.10    2.70
   9   5   0    5.30    1.70
 -10  -5   0    0.50    2.40
 -10  -5   0   -1.00    2.40
 -10  -5   0   -4.00    2.90
 -10  -5   0    0.70    2.60
  10   5   0    0.50    2.10
  10   5   0    0.20    1.00
  10   5   0   -1.10    2.80
  10   5   0   -4.70    2.60
  10   5   0   -0.40    3.20
 -11  -5   0   30.70    4.60
  11   5   0   27.50    4.70
  11   5   0   31.10    3.90
  11   5   0   27.40    4.70
 -12  -5   0  115.29    9.20
 -12  -5   0  115.69    9.50
  12   5   0   90.89    8.70
  12   5   0  110.29    9.50
  16  -6   0   14.80    4.40
 -16   6   0    7.80    1.80
 -16   6   0   12.50    1.80
 -16   6   0    7.40    1.40
  15  -6   0  109.59    9.90
  15  -6   0  110.19    9.60
 -15   6   0   89.79    8.10
 -15   6   0   86.09    7.80
 -15   6   0   76.99    8.30
 -15   6   0  110.79   10.70
 -15   6   0   95.69    8.00
  14  -6   0   74.89   10.50
  14  -6   0   81.59   11.80
  14  -6   0   94.49    8.60
 -14   6   0   91.49    8.80
 -14   6   0   92.09    8.00
 -14   6   0   96.89    8.10
 -14   6   0   68.19    9.70
 -14   6   0  102.79    8.60
 -14   6   0   86.89    9.30
 -14   6   0  106.19    8.00
  13  -6   0  643.64   54.39
  13  -6   0  658.13   53.39
  13  -6   0  695.03   54.79
  13  -6   0  673.53   56.59
 -13   6   0  693.23   53.99
 -13   6   0  730.63   53.19
 -13   6   0  700.33   52.99
 -13   6   0  718.73   53.09
 -13   6   0  707.73   53.49
  12  -6   0   70.99   14.60
 -12   6   0   53.29    5.20
 -12   6   0   47.30    6.70
 -12   6   0   48.30    6.30
 -12   6   0   48.00    6.50
 -12   6   0   47.90    7.00
 -12   6   0   57.59    6.00
 -12   6   0   53.19    5.00
 -12   6   0   53.49    6.60
  11  -6   0  340.17   31.30
  11  -6   0  387.76   32.10
  11  -6   0  439.56   34.40
  11  -6   0  359.26   31.40
  11  -6   0  349.07   30.20
 -11   6   0  364.66   31.10
 -11   6   0  383.76   30.80
 -11   6   0  391.96   30.50
 -11   6   0  394.86   30.90
 -11   6   0  418.96   30.10
 -11   6   0  418.06   30.00
 -11   6   0  390.06   30.10
 -11   6   0  393.96   31.60
  10  -6   0    1.50    2.20
  10  -6   0   -2.20    2.60
  10  -6   0    4.80    4.30
  10  -6   0    0.20    4.40
  10  -6   0   -1.40    2.30
 -10   6   0    0.50    1.10
 -10   6   0    1.90    1.90
 -10   6   0   -0.50    2.10
 -10   6   0    2.90    2.20
 -10   6   0    1.70    1.50
 -10   6   0    5.80    1.50
   9  -6   0  951.70   74.29
  -9   6   0  926.71   73.49
  -9   6   0  965.20   74.19
  -9   6   0  974.50   73.19
  -9   6   0  987.90   72.99
  -9   6   0  968.80   72.99
  -9   6   0  950.80   73.89
   8  -6   0 1003.30   77.09
  -8   6   0  997.20   76.69
  -8   6   0  982.70   76.39
  -8   6   0  962.50   76.89
  -8   6   0 1050.99   75.89
  -8   6   0  978.40   76.39
  -8   6   0 1033.10   76.09
   7  -6   0    8.10    1.70
   7  -6   0   13.50    3.00
  -7   6   0   12.50    1.40
  -7   6   0   12.50    1.80
  -7   6   0   10.60    2.30
  -7   6   0   11.20    2.20
  -7   6   0    8.40    1.80
   6  -6   0    0.30    1.30
   6  -6   0    0.20    1.70
   6  -6   0    1.20    2.00
  -6   6   0    0.80    1.30
  -6   6   0    0.80    1.10
  -6   6   0    0.90    0.90
  -6   6   0    1.40    0.70
  -6   6   0    0.70    1.50
   5  -6   0    3.20    1.90
   5  -6   0    0.30    1.70
   5  -6   0    2.30    1.70
  -5   6   0    2.50    1.30
  -5   6   0    1.90    0.90
   4  -6   0  131.19   10.30
   4  -6   0  107.89   10.60
   4  -6   0  125.69   10.50
  -4   6   0  117.29    9.60
  -4   6   0  112.79   10.40
  -4   6   0  130.19   10.00
   3  -6   0   91.89    8.00
   3  -6   0   93.49    7.90
  -3   6   0   81.99    8.00
   2  -6   0  122.39    9.20
   2  -6   0  118.69    9.80
   2  -6   0  113.09    9.70
  -2   6   0   90.09    9.60
  -2   6   0  109.29    9.30
  -2   6   0  111.59   10.00
   1  -6   0    1.30    2.00
   1  -6   0    1.00    0.80
   1  -6   0    0.50    1.70
  -1   6   0   -0.20    1.20
  -1   6   0    0.60    0.70
  -1   6   0    0.30    1.60
  -1   6   0    1.90    1.60
   0  -6   0    3.10    2.00
   0  -6   0    2.80    1.20
   0  -6   0    2.70    2.00
   0   6   0    1.70    2.70
   0   6   0    1.20    1.70
   0   6   0    2.20    1.10
   0   6   0    1.20    1.60
   0   6   0    3.20    1.40
  -1  -6   0  403.56   30.70
  -1  -6   0  407.06   30.50
  -1  -6   0  388.16   29.80
   1   6   0  378.76   30.50
   1   6   0  412.46   29.70
   1   6   0  373.36   30.60
   1   6   0  360.86   29.50
   1   6   0  346.27   31.10
  -2  -6   0   34.20    4.40
  -2  -6   0   35.30    4.10
  -2  -6   0   29.10    3.60
  -2  -6   0   32.90    4.80
  -2  -6   0   29.10    3.60
   2   6   0   27.30    4.60
   2   6   0   27.90    3.80
   2   6   0   28.30    4.30
   2   6   0   27.60    3.00
   2   6   0   24.10    4.80
   2   6   0   27.80    3.40
   2   6   0   25.80    3.40
  -3  -6   0  473.45   34.60
  -3  -6   0  430.46   35.40
  -3  -6   0  453.75   34.40
   3   6   0  440.36   33.90
   3   6   0  410.86   33.80
   3   6   0  419.46   33.60
   3   6   0  475.85   35.30
   3   6   0  424.86   34.50
   3   6   0  401.76   34.20
  -4  -6   0  151.18   12.50
  -4  -6   0  133.39   12.70
   4   6   0  138.99   11.50
   4   6   0  141.69   12.90
   4   6   0  143.19   12.40
   4   6   0  130.49   12.00
   4   6   0  135.69   11.00
   4   6   0  125.69   11.50
   4   6   0  125.89   11.10
  -5  -6   0    6.40    2.50
  -5  -6   0    5.90    3.00
  -5  -6   0    3.30    2.70
   5   6   0    2.10    2.50
   5   6   0    5.90    2.50
   5   6   0    3.30    1.50
   5   6   0    5.60    2.60
   5   6   0    3.00    1.60
   5   6   0    1.40    1.90
   5   6   0    3.90    2.20
  -6  -6   0 1269.87  108.89
  -6  -6   0 1442.86  109.79
   6   6   0 1518.95  109.99
   6   6   0 1400.56  108.89
   6   6   0 1381.96  108.69
   6   6   0 1373.66  108.19
   6   6   0 1541.85  110.79
   6   6   0 1429.26  108.39
   6   6   0 1412.86  108.19
   6   6   0 1492.45  109.49
  -7  -6   0  914.11   77.19
  -7  -6   0  990.90   78.09
   7   6   0 1055.79   77.09
   7   6   0 1014.90   76.39
   7   6   0 1018.90   77.19
   7   6   0  913.81   76.89
   7   6   0  994.50   76.29
   7   6   0 1114.99   78.39
  -8  -6   0  174.78   17.20
  -8  -6   0  203.48   18.10
  -8  -6   0  195.78   17.30
   8   6   0  182.88   16.90
   8   6   0  232.78   18.40
   8   6   0  192.28   15.90
   8   6   0  245.28   21.30
   8   6   0  213.18   16.90
   8   6   0  191.38   16.00
  -9  -6   0  366.56   28.10
  -9  -6   0  283.97   27.20
  -9  -6   0  346.77   28.10
   9   6   0  278.27   27.10
   9   6   0  341.57   27.10
   9   6   0  399.26   28.80
   9   6   0  316.57   26.30
   9   6   0  393.36   28.30
   9   6   0  342.67   29.80
 -10  -6   0  321.27   27.70
 -10  -6   0  334.47   26.70
  10   6   0  357.06   27.20
  10   6   0  289.87   25.30
  10   6   0  352.46   26.60
 -11  -6   0    5.60    2.30
 -11  -6   0    4.30    2.00
 -11  -6   0    3.60    2.10
  11   6   0    3.30    1.60
  11   6   0    9.50    2.60
  11   6   0   -1.20    4.20
 -16   7   0   52.79    4.70
 -16   7   0   53.69    4.60
  15  -7   0    0.90    2.30
  15  -7   0   -4.20    4.10
  15  -7   0   -1.60    2.80
 -15   7   0    0.80    2.50
 -15   7   0   -1.00    1.40
 -15   7   0   -0.20    1.10
 -15   7   0   -1.10    2.00
 -15   7   0   -1.00    1.20
  14  -7   0   -1.20    4.90
  14  -7   0    0.10    1.80
  14  -7   0    1.80    3.00
 -14   7   0    0.60    1.30
 -14   7   0   -1.70    3.60
 -14   7   0   -2.30    1.70
 -14   7   0   -0.40    1.40
 -14   7   0    0.00    3.20
 -14   7   0   -0.50    1.50
 -14   7   0    0.60    1.70
  13  -7   0    2.80    1.90
  13  -7   0   -3.80    2.70
  13  -7   0   -5.60    4.20
  13  -7   0    0.60    6.00
 -13   7   0    0.20    2.60
 -13   7   0   -0.10    1.80
 -13   7   0    0.80    1.40
 -13   7   0    2.30    1.40
 -13   7   0    7.00    3.60
 -13   7   0    1.80    1.50
 -13   7   0    1.30    2.80
  12  -7   0   54.29   10.90
  12  -7   0   44.60    9.40
 -12   7   0   40.00    4.40
 -12   7   0   32.80    5.50
 -12   7   0   42.50    5.90
 -12   7   0   46.10    5.80
 -12   7   0   41.40    4.30
 -12   7   0   41.10    5.00
 -12   7   0   47.50    9.00
 -12   7   0   49.60    5.40
  11  -7   0   -3.50    2.60
  11  -7   0    1.10    5.40
  11  -7   0    3.50    4.60
  11  -7   0   -1.30    3.10
 -11   7   0   -0.30    1.80
 -11   7   0   -0.80    1.30
 -11   7   0    1.00    1.30
 -11   7   0    0.00    2.40
 -11   7   0   -1.40    1.30
 -11   7   0   -3.50    1.70
 -11   7   0   -1.50    1.60
 -11   7   0   -1.90    1.10
 -11   7   0    2.10    2.30
  10  -7   0   18.90    7.80
  10  -7   0   12.20    3.50
  10  -7   0   14.80    3.90
  10  -7   0   16.10    4.90
  10  -7   0   26.60    4.10
  10  -7   0   15.30    4.00
 -10   7   0   13.50    3.40
 -10   7   0   15.40    2.20
 -10   7   0   11.80    4.40
 -10   7   0   14.30    3.00
 -10   7   0   11.30    2.30
 -10   7   0   16.40    3.50
 -10   7   0   16.30    2.30
   9  -7   0   41.70    5.30
  -9   7   0   37.10    3.70
  -9   7   0   35.10    4.50
  -9   7   0   46.40    5.00
  -9   7   0   30.30    4.30
  -9   7   0   26.10    3.40
  -9   7   0   32.10    4.70
  -9   7   0   36.20    3.40
   8  -7   0   42.10    5.30
  -8   7   0   42.00    3.60
  -8   7   0   42.00    3.90
  -8   7   0   38.80    4.80
  -8   7   0   37.60    4.40
  -8   7   0   44.50    5.00
  -8   7   0   36.30    4.30
   7  -7   0    3.70    2.40
   7  -7   0    0.10    1.80
   7  -7   0    2.50    2.30
  -7   7   0    2.90    1.60
  -7   7   0    2.10    0.80
  -7   7   0    2.80    0.90
  -7   7   0    0.10    1.30
   6  -7   0   -1.30    1.50
   6  -7   0   -0.40    1.90
   6  -7   0    0.80    1.50
  -6   7   0   -0.90    1.40
  -6   7   0    0.30    1.30
  -6   7   0    0.60    2.10
   5  -7   0   29.30    4.00
   5  -7   0   30.00    4.10
   5  -7   0   29.70    4.10
  -5   7   0   29.90    3.30
  -5   7   0   27.80    3.00
   4  -7   0  111.19    9.60
   4  -7   0  100.89    9.50
   4  -7   0  119.89    9.30
  -4   7   0   94.19    9.30
   3  -7   0    2.20    2.00
   3  -7   0    2.80    1.50
  -3   7   0    3.20    1.80
  -3   7   0    1.40    1.60
   2  -7   0  117.39    8.50
  -2   7   0   89.59    9.10
  -2   7   0  101.39    9.60
  -2   7   0   89.39    8.50
   1  -7   0   19.80    2.20
   1  -7   0   16.50    3.30
   1  -7   0   17.10    3.40
  -1   7   0   16.70    2.70
  -1   7   0   18.40    4.00
  -1   7   0   20.30    3.90
   0  -7   0    6.40    2.50
   0  -7   0    5.50    2.50
   0   7   0    6.10    2.60
   0   7   0    2.10    2.10
   0   7   0    6.50    1.50
   0   7   0    7.40    1.50
   0   7   0    2.70    2.10
   0   7   0    5.20    1.20
  -1  -7   0   28.90    4.20
  -1  -7   0   22.90    4.20
   1   7   0   16.00    3.80
   1   7   0   20.10    2.40
   1   7   0   19.90    3.30
   1   7   0   19.30    2.70
   1   7   0   20.40    3.70
   1   7   0   21.50    4.10
  -2  -7   0   47.40    4.70
  -2  -7   0   45.70    6.00
  -2  -7   0   46.60    5.60
   2   7   0   46.10    4.40
   2   7   0   46.40    4.70
   2   7   0   48.20    5.50
   2   7   0   40.70    4.20
   2   7   0   36.50    5.10
   2   7   0   43.50    5.80
   2   7   0   38.60    6.30
  -3  -7   0   27.80    4.70
  -3  -7   0   33.10    4.80
  -3  -7   0   27.90    4.00
  -3  -7   0   28.60    5.10
  -3  -7   0   27.30    4.40
   3   7   0   41.50    5.50
   3   7   0   23.20    4.50
   3   7   0   29.10    4.50
   3   7   0   28.80    3.90
   3   7   0   33.70    3.90
   3   7   0   30.90    3.40
  -4  -7   0   22.50    4.30
  -4  -7   0   25.50    5.30
  -4  -7   0   20.80    4.10
   4   7   0   19.90    4.40
   4   7   0   21.10    3.80
   4   7   0   22.60    4.50
   4   7   0   17.50    3.20
   4   7   0   15.90    3.50
   4   7   0   23.90    3.10
   4   7   0   25.50    2.90
  -5  -7   0    4.50    3.40
  -5  -7   0    5.90    2.90
  -5  -7   0    8.60    3.40
  -5  -7   0    9.40    3.90
  -5  -7   0   12.70    3.20
   5   7   0   10.90    3.50
   5   7   0    9.40    2.20
   5   7   0   11.20    2.50
   5   7   0   13.90    3.10
   5   7   0    8.00    1.90
   5   7   0    8.90    3.20
  -6  -7   0   29.90    5.20
  -6  -7   0   19.40    7.20
  -6  -7   0   20.40    5.10
  -6  -7   0   15.60    4.00
  -6  -7   0   22.70    5.00
   6   7   0   28.80    4.40
   6   7   0   27.30    3.50
   6   7   0   35.70    6.70
   6   7   0   28.50    3.70
   6   7   0   24.10    4.00
   6   7   0   32.80    5.70
   6   7   0   23.80    3.30
   6   7   0   34.60    5.60
  -7  -7   0    4.20    3.20
  -7  -7   0    4.50    3.40
  -7  -7   0    6.20    3.10
   7   7   0    4.40    3.00
   7   7   0    5.00    3.80
   7   7   0    9.30    2.90
   7   7   0    5.80    2.50
   7   7   0    6.80    2.00
   7   7   0    6.40    1.90
   7   7   0    4.70    2.00
  -8  -7   0   33.50    5.30
   8   7   0   33.40    4.80
   8   7   0   39.70    4.00
   8   7   0   37.70    6.40
   8   7   0   33.70    3.90
   8   7   0   31.80    5.90
   8   7   0   30.20    3.60
   8   7   0   46.50    5.40
  -9  -7   0   14.90    3.50
  -9  -7   0   24.00    3.70
  -9  -7   0   17.30    3.60
   9   7   0   18.30    3.20
   9   7   0   19.70    2.30
   9   7   0   15.60    4.00
   9   7   0   25.10    3.30
   9   7   0   33.50    6.40
 -10  -7   0    2.60    1.80
 -10  -7   0    2.30    3.20
 -10  -7   0    4.90    2.40
  10   7   0    2.50    1.80
  10   7   0    3.20    1.00
  10   7   0    2.60    3.90
  16  -8   0    5.20    3.80
 -16   8   0    4.00    1.70
 -16   8   0    5.80    1.20
 -16   8   0    9.80    1.50
  15  -8   0   86.79   10.70
  15  -8   0  108.89   10.30
  15  -8   0  116.39   12.50
 -15   8   0  107.79    8.90
 -15   8   0   97.19    8.70
 -15   8   0  108.39    9.40
 -15   8   0  114.99    8.90
  14  -8   0   44.10    6.60
  14  -8   0   43.50    9.10
 -14   8   0   31.40    6.00
 -14   8   0   35.10    4.20
 -14   8   0   36.50    4.70
 -14   8   0   39.40    4.30
 -14   8   0   38.30    4.90
 -14   8   0   42.60    4.30
  13  -8   0   28.50    8.00
  13  -8   0   33.00    4.20
  13  -8   0   23.10    5.10
  13  -8   0   26.30    6.20
 -13   8   0   33.60    4.10
 -13   8   0   38.70    3.90
 -13   8   0   36.40    3.90
 -13   8   0   32.20    5.10
 -13   8   0   37.70    4.60
 -13   8   0   40.00    4.00
  12  -8   0    9.60    2.40
  12  -8   0   12.80    4.60
  12  -8   0    5.00    5.30
  12  -8   0    7.50    5.50
  12  -8   0   13.30    7.40
 -12   8   0   13.70    2.80
 -12   8   0    9.60    2.50
 -12   8   0   10.00    2.00
 -12   8   0    7.80    2.90
 -12   8   0    7.70    2.90
  11  -8   0   -3.50    2.80
  11  -8   0    3.00    3.50
  11  -8   0    2.50    4.60
  11  -8   0    3.10    3.40
  11  -8   0    3.40    5.80
  11  -8   0   -0.20    1.60
  11  -8   0   -1.20    2.80
  11  -8   0   -0.50    2.40
 -11   8   0    3.10    1.30
 -11   8   0   -0.80    1.80
 -11   8   0    3.30    1.40
 -11   8   0    2.40    1.80
 -11   8   0   -0.50    2.30
 -11   8   0    8.60    2.40
  10  -8   0 1567.04  112.99
  10  -8   0 1450.75  115.39
  10  -8   0 1463.85  113.69
  10  -8   0 1690.23  116.49
 -10   8   0 1338.67  112.89
 -10   8   0 1530.35  111.99
 -10   8   0 1476.25  111.89
 -10   8   0 1389.96  112.49
 -10   8   0 1452.75  112.19
 -10   8   0 1425.26  113.39
   9  -8   0  364.76   28.50
   9  -8   0  326.47   33.00
  -9   8   0  355.46   27.30
  -9   8   0  342.97   26.60
  -9   8   0  332.17   27.50
  -9   8   0  334.47   26.70
  -9   8   0  342.27   28.00
  -9   8   0  358.46   26.80
  -9   8   0  346.17   27.30
   8  -8   0  158.38   13.80
  -8   8   0  148.59   13.30
  -8   8   0  155.48   13.00
  -8   8   0  157.28   12.80
  -8   8   0  156.48   12.90
  -8   8   0  150.78   12.20
   7  -8   0  152.88   13.00
   7  -8   0  132.79   12.40
   7  -8   0  171.78   13.30
  -7   8   0  146.39   12.30
  -7   8   0  139.69   12.00
  -7   8   0  137.49   11.40
  -7   8   0  150.18   12.60
   6  -8   0  604.54   46.50
   6  -8   0  633.94   46.80
   6  -8   0  529.05   46.50
  -6   8   0  613.74   46.00
  -6   8   0  601.64   46.00
  -6   8   0  597.24   46.20
   5  -8   0   -1.10    1.80
   5  -8   0    0.90    1.90
   5  -8   0    1.20    1.70
  -5   8   0   -1.10    1.20
  -5   8   0    0.70    1.10
  -5   8   0    0.70    1.10
  -5   8   0    0.10    1.30
   4  -8   0  243.18   18.60
   4  -8   0  229.38   19.00
   4  -8   0  245.98   19.20
  -4   8   0  214.68   19.10
  -4   8   0  204.38   18.60
  -4   8   0  241.28   18.20
  -4   8   0  232.08   18.20
   3  -8   0   51.19    4.80
   3  -8   0   50.49    5.70
   3  -8   0   53.89    5.50
  -3   8   0   37.90    5.40
  -3   8   0   39.50    5.40
  -3   8   0   43.60    5.70
  -3   8   0   51.49    4.30
   2  -8   0  122.29   10.50
   2  -8   0  121.19   10.30
   2  -8   0  123.09    9.30
  -2   8   0  107.99   10.90
  -2   8   0  100.29   10.20
  -2   8   0   92.69    9.40
   1  -8   0 3483.15  248.28
   1  -8   0 3717.33  246.78
  -1   8   0 3168.88  248.78
  -1   8   0 3163.08  247.78
  -1   8   0 3264.17  246.88
  -1   8   0 3098.29  246.48
  -1   8   0 3297.27  246.38
  -1   8   0 2945.01  247.28
   0  -8   0  274.67   21.60
   0  -8   0  284.77   21.90
   0   8   0  258.67   21.50
   0   8   0  238.58   21.00
   0   8   0  254.77   20.20
   0   8   0  241.68   22.40
  -1  -8   0  122.09   11.30
  -1  -8   0  122.49   11.00
   1   8   0  114.59   10.50
   1   8   0  120.39    9.60
   1   8   0  103.59   10.20
   1   8   0  112.89   10.90
   1   8   0  105.49   10.30
  -2  -8   0  126.99   12.70
  -2  -8   0  135.99   12.20
   2   8   0  132.09   10.70
   2   8   0  137.99   12.40
   2   8   0  130.09   11.10
   2   8   0  126.59   11.80
   2   8   0  118.69   11.50
  -3  -8   0 1680.53  137.19
  -3  -8   0 1557.34  131.69
  -3  -8   0 1734.33  131.89
  -3  -8   0 1938.11  133.39
   3   8   0 1759.12  132.09
   3   8   0 1737.73  131.69
   3   8   0 1711.33  130.69
   3   8   0 1801.12  132.79
   3   8   0 1642.94  131.59
   3   8   0 1694.53  130.79
  -4  -8   0  138.99   12.40
  -4  -8   0  118.49   13.40
  -4  -8   0  118.29   12.10
  -4  -8   0  121.19   11.60
   4   8   0  134.19   13.10
   4   8   0  148.29   12.50
   4   8   0  143.99   12.80
   4   8   0  134.49   11.20
   4   8   0  132.79   11.80
   4   8   0  131.99   11.00
   4   8   0  137.69   11.00
   4   8   0  127.29   11.40
  -5  -8   0  129.19   12.00
  -5  -8   0  140.69   12.80
  -5  -8   0  120.19   12.60
   5   8   0  137.09   12.50
   5   8   0  134.49   12.00
   5   8   0  127.39   11.60
   5   8   0  134.49   11.50
   5   8   0  129.29   11.00
   5   8   0  152.78   13.30
  -6  -8   0  399.36   36.10
  -6  -8   0  491.95   36.50
  -6  -8   0  411.96   35.60
   6   8   0  467.85   35.00
   6   8   0  430.96   35.10
   6   8   0  455.25   35.80
   6   8   0  483.35   36.50
   6   8   0  488.55   37.00
   6   8   0  443.96   35.00
   6   8   0  446.26   35.60
  -7  -8   0  170.88   16.00
  -7  -8   0  199.18   16.10
  -7  -8   0  176.38   15.60
   7   8   0  183.18   14.70
   7   8   0  168.18   15.40
   7   8   0  185.18   16.20
   7   8   0  178.08   14.90
   7   8   0  186.68   14.80
   7   8   0  179.28   15.40
   7   8   0  197.98   16.70
  -8  -8   0    6.80    2.80
  -8  -8   0    2.60    4.70
  -8  -8   0    4.90    2.70
   8   8   0    6.30    5.10
   8   8   0    2.10    1.40
   8   8   0   -3.10    2.80
   8   8   0    0.50    2.00
   8   8   0    2.50    1.20
  -9  -8   0   11.70    3.40
  -9  -8   0   28.20    4.40
  -9  -8   0   23.70    3.50
   9   8   0   14.00    2.70
   9   8   0   17.40    2.00
   9   8   0   21.90    2.50
   9   8   0   23.50    4.70
 -10  -8   0   91.19    7.90
 -10  -8   0   92.59    8.00
  10   8   0   82.89    7.50
  16  -9   0    0.00    3.60
 -16   9   0   -1.70    1.00
 -16   9   0   -0.60    0.80
 -16   9   0   -0.40    0.90
  15  -9   0   94.19    9.60
  15  -9   0   75.09   10.80
 -15   9   0  108.19    8.60
 -15   9   0   91.39    8.20
 -15   9   0   96.39    8.10
 -15   9   0  100.19    8.00
  14  -9   0   45.30    8.50
  14  -9   0   37.20    8.50
 -14   9   0   47.60    4.60
 -14   9   0   49.50    4.60
 -14   9   0   33.50    4.60
 -14   9   0   48.70    4.50
  13  -9   0    3.80    3.50
  13  -9   0    3.70    6.10
  13  -9   0    0.50    3.70
  13  -9   0    2.00    4.80
 -13   9   0    3.00    1.60
 -13   9   0    8.40    3.10
 -13   9   0    8.90    2.20
 -13   9   0    3.90    2.80
 -13   9   0    6.80    2.50
 -13   9   0    3.20    1.50
 -13   9   0    3.40    1.60
  12  -9   0   47.20   10.70
  12  -9   0   36.60    6.60
  12  -9   0   42.10    7.80
  12  -9   0   52.99    9.40
 -12   9   0   52.29    4.80
 -12   9   0   47.70    4.70
 -12   9   0   32.30    6.10
 -12   9   0   51.39    6.30
 -12   9   0   53.89    4.70
 -12   9   0   53.29    5.30
  11  -9   0    2.80    3.40
  11  -9   0    6.10    5.10
  11  -9   0    1.00    3.00
  11  -9   0    2.70    4.80
  11  -9   0    0.70    3.30
  11  -9   0    8.40    6.90
  11  -9   0    2.00    3.40
 -11   9   0    4.50    2.80
 -11   9   0    2.40    2.10
 -11   9   0    1.20    1.60
 -11   9   0    2.40    1.20
 -11   9   0    1.40    1.50
 -11   9   0   -1.70    2.60
  10  -9   0   60.29    6.30
  10  -9   0   62.19    7.90
  10  -9   0   50.39    8.30
  10  -9   0   64.39    9.80
  10  -9   0   59.99    6.80
  10  -9   0   53.49    6.80
  10  -9   0   44.80    6.80
 -10   9   0   57.29    5.00
 -10   9   0   46.60    6.10
 -10   9   0   60.39    6.90
 -10   9   0   55.89    6.20
 -10   9   0   42.30    5.70
 -10   9   0   58.79    5.30
 -10   9   0   61.09    5.50
   9  -9   0   83.99   10.90
   9  -9   0   67.99    7.60
   9  -9   0   60.19    8.30
   9  -9   0   55.09    8.80
   9  -9   0   69.99    7.30
   9  -9   0   74.69    8.00
   9  -9   0   82.99    7.20
  -9   9   0   69.59    5.70
  -9   9   0   64.19    6.60
  -9   9   0   60.99    6.80
  -9   9   0   63.19    6.50
   8  -9   0   14.00    3.30
  -8   9   0   12.40    1.80
  -8   9   0   12.70    2.80
   7  -9   0   27.80    4.00
   7  -9   0   29.10    4.30
   7  -9   0   24.80    4.10
  -7   9   0   26.30    3.60
  -7   9   0   19.40    3.20
  -7   9   0   23.70    2.30
  -7   9   0   23.40    3.60
   6  -9   0   49.80    5.60
   6  -9   0   47.70    6.20
   6  -9   0   46.20    5.90
  -6   9   0   49.90    5.10
  -6   9   0   45.60    4.80
  -6   9   0   47.70    3.80
   5  -9   0   52.99    5.30
   5  -9   0   49.60    5.50
   5  -9   0   56.19    8.00
  -5   9   0   44.30    4.60
  -5   9   0   36.00    5.20
  -5   9   0   45.10    5.20
  -5   9   0   52.49    4.80
   4  -9   0    0.20    1.90
   4  -9   0    1.10    1.30
   4  -9   0    1.40    2.40
  -4   9   0    0.10    1.50
  -4   9   0   -1.40    1.00
  -4   9   0   -0.80    1.60
  -4   9   0    0.70    0.90
   3  -9   0   14.90    3.20
   3  -9   0   19.90    3.60
  -3   9   0    9.20    2.60
  -3   9   0   12.10    2.70
  -3   9   0   10.50    2.30
  -3   9   0   10.70    1.50
   2  -9   0    0.10    0.90
   2  -9   0    0.60    2.30
   2  -9   0   -0.20    1.90
  -2   9   0    0.30    0.70
  -2   9   0    0.90    1.80
  -2   9   0    0.90    1.90
  -2   9   0   -0.60    2.00
  -2   9   0   -0.40    1.30
   1  -9   0   33.20    4.80
   1  -9   0   28.40    4.20
  -1   9   0   21.80    3.80
  -1   9   0   24.40    2.90
   0  -9   0   43.70    5.60
   0  -9   0   32.70    5.40
   0   9   0   36.20    4.80
   0   9   0   40.70    4.10
   0   9   0   37.00    3.60
   0   9   0   28.40    5.00
   0   9   0   38.90    5.50
  -1  -9   0   16.50    3.80
  -1  -9   0    7.80    3.30
   1   9   0    5.90    2.50
   1   9   0   11.30    3.10
   1   9   0   15.10    2.00
   1   9   0   10.00    3.30
   1   9   0    7.00    2.00
   1   9   0   11.10    1.90
  -2  -9   0    1.00    3.90
  -2  -9   0    0.50    2.60
  -2  -9   0    1.70    1.60
  -2  -9   0   -1.30    2.20
  -2  -9   0   -4.90    2.20
  -2  -9   0   -1.70    2.50
   2   9   0   -0.90    1.90
   2   9   0   -3.70    2.10
   2   9   0    0.20    1.60
   2   9   0   -0.10    1.20
  -3  -9   0   -2.70    2.50
  -3  -9   0    0.50    2.70
  -3  -9   0    1.70    2.70
  -3  -9   0    1.40    1.80
  -3  -9   0   -3.00    1.60
   3   9   0   -2.10    2.80
   3   9   0    2.40    1.80
   3   9   0   -3.50    2.10
   3   9   0    5.50    1.70
   3   9   0    0.00    1.40
   3   9   0   -1.00    1.30
  -4  -9   0    4.30    4.90
  -4  -9   0   -0.40    3.20
  -4  -9   0    2.90    2.40
  -4  -9   0   -2.20    3.10
   4   9   0   -1.30    2.00
   4   9   0   -3.40    2.40
   4   9   0   -0.80    1.30
   4   9   0   -0.20    2.50
   4   9   0    0.30    5.10
  -5  -9   0    2.60    3.50
  -5  -9   0    2.40    2.40
  -5  -9   0    3.00    3.60
   5   9   0   -0.40    2.10
   5   9   0    2.10    1.70
   5   9   0    0.00    2.90
   5   9   0    2.60    2.20
   5   9   0    0.60    1.70
   5   9   0    0.10    1.70
   5   9   0   -2.10    3.00
  -6  -9   0    3.10    2.50
  -6  -9   0    1.70    3.20
  -6  -9   0    0.90    3.10
   6   9   0   -0.70    3.20
   6   9   0    1.70    1.80
   6   9   0    1.70    1.60
   6   9   0    1.10    2.10
   6   9   0   -1.00    2.10
   6   9   0    0.40    1.50
   6   9   0   -0.20    2.80
  -7  -9   0    0.20    2.60
  -7  -9   0    2.50    2.50
  -7  -9   0    0.00    2.80
   7   9   0   -0.30    1.10
   7   9   0   -0.70    1.50
   7   9   0   -1.20    1.80
   7   9   0    1.50    3.60
   7   9   0    3.20    2.00
  -8  -9   0    0.00    2.40
  -8  -9   0   -1.50    2.60
  -8  -9   0    2.60    2.60
   8   9   0    3.90    1.90
   8   9   0   -1.20    1.50
   8   9   0    1.60    1.00
   8   9   0   -1.20    1.10
   8   9   0   -2.80    2.50
  -9  -9   0   13.90    2.60
  -9  -9   0   20.80    3.10
   9   9   0   16.40    2.60
   9   9   0   15.00    1.80
  16 -10   0   -4.90    3.10
  16 -10   0    1.00    3.20
 -16  10   0    0.90    0.80
 -16  10   0    1.10    1.00
  15 -10   0   39.40    6.40
  15 -10   0   46.10    6.20
  15 -10   0   47.40    9.60
 -15  10   0   42.20    4.10
 -15  10   0   45.00    4.30
 -15  10   0   37.00    4.60
 -15  10   0   49.90    4.40
  14 -10   0    4.40    4.50
  14 -10   0    2.60    5.50
 -14  10   0   12.00    1.90
 -14  10   0   12.80    2.20
 -14  10   0   20.80    2.90
 -14  10   0    9.50    2.20
  13 -10   0   86.89   10.30
  13 -10   0   94.89   14.40
  13 -10   0   88.79   14.00
 -13  10   0  101.09    7.70
 -13  10   0   89.39    8.10
 -13  10   0   83.59    7.70
 -13  10   0   83.49    7.70
  12 -10   0   61.09    7.80
  12 -10   0   60.09   10.80
  12 -10   0   69.89    9.90
  12 -10   0   64.29    9.00
 -12  10   0   64.59    5.80
 -12  10   0   67.09    6.00
 -12  10   0   70.89    6.80
  11 -10   0   95.59   13.60
  11 -10   0   89.29   11.20
  11 -10   0  123.29   14.50
  11 -10   0  131.89   11.00
 -11  10   0  114.09    9.10
 -11  10   0  112.09    9.10
 -11  10   0  107.59    9.50
  10 -10   0   32.10    6.20
  10 -10   0   47.20    8.90
  10 -10   0   38.40    5.20
  10 -10   0   23.30    5.10
  10 -10   0   29.70    6.40
  10 -10   0   30.40    5.50
  10 -10   0   51.69    7.00
  10 -10   0   57.09    8.50
 -10  10   0   32.50    3.80
 -10  10   0   40.50    5.40
 -10  10   0   36.90    3.50
   9 -10   0   27.70    4.80
   9 -10   0   25.30    4.20
   9 -10   0   26.50    5.30
   9 -10   0   21.80    4.20
   9 -10   0   27.50    5.90
   9 -10   0   29.20    4.30
   9 -10   0   19.80    4.50
   9 -10   0   22.40    6.70
   9 -10   0   23.30    4.90
   9 -10   0   24.90    7.00
   9 -10   0   22.70    4.30
  -9  10   0   19.70    2.40
  -9  10   0   17.20    4.40
  -9  10   0   23.20    2.70
   8 -10   0   76.59   11.80
   8 -10   0   86.79    9.10
   8 -10   0   85.39   10.10
   8 -10   0   93.89    8.30
   8 -10   0   94.19    8.80
   8 -10   0   99.19    8.40
   8 -10   0   94.69    8.60
   8 -10   0   83.79    9.10
   8 -10   0   88.09    8.10
  -8  10   0   78.99    8.10
  -8  10   0   74.19    6.80
  -8  10   0   83.19    7.00
  -8  10   0   80.29    8.50
   7 -10   0   56.09    9.40
   7 -10   0   72.19    7.80
   7 -10   0   76.19    7.70
   7 -10   0   75.19    7.80
   7 -10   0   76.79    8.40
   7 -10   0   80.19    8.20
   7 -10   0   83.09   11.10
  -7  10   0   68.09    7.00
  -7  10   0   76.89    7.30
   6 -10   0   70.39    7.70
   6 -10   0   75.89    7.40
   6 -10   0   78.99    8.00
  -6  10   0   74.49    7.00
  -6  10   0   62.39    6.70
   5 -10   0   40.50    5.70
   5 -10   0   49.60    5.80
   5 -10   0   46.40    4.90
  -5  10   0   42.50    4.60
  -5  10   0   31.50    4.20
  -5  10   0   41.70    4.30
  -5  10   0   28.60    5.00
   4 -10   0 1091.49   73.69
   4 -10   0 1016.90   74.49
   4 -10   0 1088.49   74.79
  -4  10   0  872.31   74.99
  -4  10   0  827.52   73.99
  -4  10   0  867.11   72.29
  -4  10   0  952.10   74.19
   3 -10   0   24.10    4.70
   3 -10   0   30.90    5.00
   3 -10   0   29.70    3.50
  -3  10   0   24.30    2.50
  -3  10   0   23.90    4.10
   2 -10   0  126.49   11.50
   2 -10   0  121.39   11.40
  -2  10   0  122.69    9.20
  -2  10   0   95.59   10.30
  -2  10   0  104.09   10.70
  -2  10   0  115.19    9.60
   1 -10   0  326.67   26.00
   1 -10   0  331.07   26.30
  -1  10   0  308.17   24.10
  -1  10   0  285.17   25.00
  -1  10   0  303.67   23.90
  -1  10   0  302.97   25.70
   0 -10   0   14.90    3.20
   0 -10   0   12.60    3.10
   0 -10   0   12.20    4.10
   0 -10   0    8.50    3.10
   0 -10   0   13.90    3.60
   0 -10   0   16.90    3.90
   0 -10   0   15.90    3.50
   0  10   0   10.10    2.90
   0  10   0   16.20    2.10
   0  10   0   11.20    2.60
   0  10   0   12.80    2.00
   0  10   0   14.10    3.30
   0  10   0    9.60    3.10
  -1 -10   0  102.09    8.30
  -1 -10   0  108.99    9.40
  -1 -10   0   86.49   10.20
  -1 -10   0   79.09    9.20
  -1 -10   0  107.59   10.70
  -1 -10   0   93.59    9.40
  -1 -10   0   85.59    9.40
   1  10   0  105.79    9.70
   1  10   0   86.49    8.40
   1  10   0   89.19    9.30
   1  10   0   87.09    9.00
   1  10   0   89.29   10.00
  -2 -10   0  323.47   26.90
  -2 -10   0  293.27   27.40
  -2 -10   0  315.47   27.30
  -2 -10   0  309.87   26.80
  -2 -10   0  321.97   28.60
  -2 -10   0  345.17   26.20
  -2 -10   0  351.46   27.40
   2  10   0  356.66   26.20
   2  10   0  351.36   26.00
   2  10   0  330.17   26.00
   2  10   0  331.17   28.20
   2  10   0  370.06   26.70
   2  10   0  322.67   27.00
   2  10   0  330.17   26.30
  -3 -10   0   27.90    7.60
  -3 -10   0   19.90    4.10
   3  10   0   18.70    3.60
   3  10   0   25.80    5.20
   3  10   0   24.90    3.00
   3  10   0   13.60    4.00
   3  10   0   22.60    3.30
   3  10   0   17.90    3.30
  -4 -10   0  774.92   64.59
  -4 -10   0  865.81   64.69
  -4 -10   0  822.22   63.69
   4  10   0  827.22   63.29
   4  10   0  843.12   64.89
   4  10   0  792.42   63.69
   4  10   0  799.92   63.99
   4  10   0  911.21   64.59
   4  10   0  821.42   63.29
  -5 -10   0   19.00    4.30
  -5 -10   0   11.10    3.60
   5  10   0   11.50    2.50
   5  10   0   17.20    3.10
   5  10   0   10.60    3.80
   5  10   0   12.40    3.10
   5  10   0   11.00    2.20
   5  10   0   12.80    2.40
  -6 -10   0  256.57   20.00
  -6 -10   0  222.28   19.70
  -6 -10   0  234.98   19.60
   6  10   0  205.58   21.00
   6  10   0  269.77   19.40
   6  10   0  230.78   19.40
   6  10   0  194.48   18.50
   6  10   0  271.87   22.10
   6  10   0  248.58   18.70
  -7 -10   0  178.48   15.60
  -7 -10   0  171.38   15.50
  -7 -10   0  164.38   15.60
  -7 -10   0  186.18   17.50
   7  10   0  171.78   15.10
   7  10   0  202.58   14.60
   7  10   0  221.68   15.40
  -8 -10   0  228.68   17.30
  -8 -10   0  209.58   16.90
   8  10   0  194.98   16.70
  15 -11   0    7.10    4.90
  15 -11   0    9.70    5.50
  15 -11   0    6.80    3.00
 -15  11   0    8.60    1.50
 -15  11   0    3.70    1.20
 -15  11   0    5.90    1.30
  14 -11   0   94.69   10.30
  14 -11   0   89.89   13.80
  14 -11   0   70.59   10.80
  14 -11   0   94.39   10.20
 -14  11   0   97.09    8.00
 -14  11   0   91.69    7.80
 -14  11   0  111.49    8.70
  13 -11   0    1.20    2.90
  13 -11   0    3.90    4.70
  13 -11   0    3.70    3.80
  13 -11   0    1.80    6.20
 -13  11   0    0.70    1.50
 -13  11   0    3.20    2.00
 -13  11   0    3.10    1.40
 -13  11   0    2.40    1.30
  12 -11   0   55.69    8.50
  12 -11   0   51.79    9.10
  12 -11   0   62.39    7.40
  12 -11   0   52.89   11.00
 -12  11   0   55.09    5.50
 -12  11   0   52.29    5.00
 -12  11   0   54.89    5.00
  11 -11   0   88.29   10.60
  11 -11   0   81.79   10.00
  11 -11   0   91.69    9.30
  11 -11   0   87.29    9.60
  11 -11   0   89.49    8.70
  11 -11   0   81.39   13.10
  11 -11   0   58.29   11.00
 -11  11   0   88.99    7.20
 -11  11   0   83.09    7.50
 -11  11   0   90.09    7.30
  10 -11   0   -4.50    6.20
  10 -11   0   -5.30    2.40
  10 -11   0   -2.40    4.10
  10 -11   0   -4.00    4.00
 -10  11   0    0.50    1.00
 -10  11   0   -4.20    2.00
 -10  11   0   -0.10    1.20
   9 -11   0   23.40    5.40
   9 -11   0   30.30    7.70
   9 -11   0   30.50    4.60
   9 -11   0   28.90    4.80
   9 -11   0   30.70    5.40
   9 -11   0   24.60    3.70
   9 -11   0   17.90    6.50
   9 -11   0   21.90    4.90
   9 -11   0   24.60    4.60
   9 -11   0   19.20    4.60
  -9  11   0   15.20    3.50
  -9  11   0   24.40    2.40
   8 -11   0    0.90    4.20
   8 -11   0    5.30    2.80
   8 -11   0   -0.30    3.10
   8 -11   0    6.60    2.30
   8 -11   0    4.40    3.10
   8 -11   0    9.20    5.40
   8 -11   0    1.80    3.30
   8 -11   0    2.90    2.60
   8 -11   0    5.50    3.70
   8 -11   0    5.00    2.80
   8 -11   0    6.60    2.90
   8 -11   0    6.00    2.90
   8 -11   0    6.20    2.20
   8 -11   0    6.50    3.30
  -8  11   0    5.20    1.10
  -8  11   0    3.40    2.20
   7 -11   0   28.20    4.80
   7 -11   0   25.50    4.00
   7 -11   0   19.30    4.40
   7 -11   0   24.60    5.20
   7 -11   0   31.20    5.60
   7 -11   0   34.10    5.50
   7 -11   0   26.10    6.60
   7 -11   0   29.90    4.40
   7 -11   0   33.80    4.90
   7 -11   0   22.10    4.40
   7 -11   0   33.30    4.40
   7 -11   0   19.20    4.60
   7 -11   0   33.30    4.20
   7 -11   0   32.90    6.10
  -7  11   0   21.40    4.00
  -7  11   0   29.20    2.40
   6 -11   0   61.59    9.00
   6 -11   0   52.99    6.30
   6 -11   0   45.80    6.30
   6 -11   0   57.39    7.80
   6 -11   0   57.19    9.00
   6 -11   0   50.99    6.80
   6 -11   0   42.30    8.40
   6 -11   0   51.49    7.30
   6 -11   0   47.40    6.20
   6 -11   0   53.79    6.50
   6 -11   0   47.40    6.60
   6 -11   0   63.49   11.20
   5 -11   0   11.10    2.80
   5 -11   0   15.90    3.50
   5 -11   0    5.80    2.10
   5 -11   0   10.70    2.90
   5 -11   0    5.00    4.20
   5 -11   0    8.50    2.60
   5 -11   0    6.10    3.00
   5 -11   0   10.20    3.20
   5 -11   0    5.80    3.30
   5 -11   0    5.20    3.00
   5 -11   0   10.30    2.90
   5 -11   0    9.70    2.60
   5 -11   0    9.40    5.30
   5 -11   0   13.00    3.60
   4 -11   0   37.90    4.90
   4 -11   0   42.60    5.90
   4 -11   0   40.00    6.20
   4 -11   0   41.20    4.80
   4 -11   0   46.70    5.80
   4 -11   0   45.70    4.80
   4 -11   0   53.29    8.30
   4 -11   0   38.00    5.40
   4 -11   0   41.80    9.00
   4 -11   0   40.70    4.70
   4 -11   0   39.70    7.00
   4 -11   0   33.00    5.00
   4 -11   0   49.99    5.30
  -4  11   0   34.10    3.40
   3 -11   0   59.09    6.90
   3 -11   0   54.39    5.90
   3 -11   0   50.49    5.90
   3 -11   0   54.89    6.10
   3 -11   0   52.49    6.90
   3 -11   0   55.59    6.50
   3 -11   0   62.19    9.60
   3 -11   0   69.99    8.10
   3 -11   0   47.40    7.00
   3 -11   0   60.19    5.80
   3 -11   0   58.79    6.10
  -3  11   0   38.80    6.50
  -3  11   0   44.40    4.60
   2 -11   0   -0.70    3.90
   2 -11   0   -1.20    2.00
   2 -11   0   -0.10    3.00
   2 -11   0   -0.80    2.10
   2 -11   0    0.40    2.10
   2 -11   0    4.20    2.90
   2 -11   0    3.10    3.50
   2 -11   0   -2.40    3.10
   2 -11   0   -4.00    2.00
   2 -11   0   -5.60    3.00
   2 -11   0   -4.10    2.40
   2 -11   0   -2.70    6.60
  -2  11   0    0.80    1.40
  -2  11   0   -1.60    0.70
   1 -11   0   22.90    4.80
   1 -11   0   13.40    3.50
   1 -11   0    8.20    3.20
   1 -11   0   17.20    4.20
   1 -11   0   13.40    3.30
   1 -11   0   17.30    3.70
   1 -11   0   12.00    3.40
  -1  11   0   11.10    2.80
  -1  11   0   17.90    2.30
  -1  11   0   11.60    4.00
  -1  11   0   14.00    2.30
   0 -11   0   11.90    4.10
   0 -11   0    9.50    3.60
   0 -11   0    8.80    3.50
   0 -11   0    5.60    3.00
   0 -11   0    6.60    4.10
   0 -11   0   10.70    3.00
   0 -11   0   13.00    3.20
   0 -11   0    9.80    3.10
   0  11   0    5.90    2.80
   0  11   0    9.40    3.00
   0  11   0    4.80    3.30
   0  11   0   10.70    1.90
  -1 -11   0   19.40    3.90
  -1 -11   0   15.80    4.20
  -1 -11   0   12.90    4.10
  -1 -11   0   15.30    4.00
  -1 -11   0   19.40    4.40
   1  11   0   15.90    3.40
   1  11   0   19.20    2.50
   1  11   0   25.60    3.60
   1  11   0   11.40    3.40
   1  11   0   13.20    3.40
  -2 -11   0   13.10    3.30
  -2 -11   0   10.50    4.10
  -2 -11   0   10.60    5.60
  -2 -11   0   12.00    2.50
  -2 -11   0    5.30    3.90
  -2 -11   0   10.00    3.50
   2  11   0    9.40    3.10
   2  11   0   10.40    2.40
   2  11   0    5.40    2.50
   2  11   0   10.30    3.10
   2  11   0    8.70    2.10
  -3 -11   0  114.89   10.80
  -3 -11   0  135.79   10.60
  -3 -11   0  121.59   12.20
  -3 -11   0  115.29   11.90
  -3 -11   0  127.79   11.70
   3  11   0   97.59   14.50
   3  11   0  122.49   10.50
   3  11   0  121.29   10.30
   3  11   0  118.49   10.60
   3  11   0  127.29   11.70
   3  11   0  156.78   14.20
  -4 -11   0    0.00    2.10
  -4 -11   0   -2.10    3.10
  -4 -11   0    0.80    3.40
   4  11   0   -1.00    1.50
   4  11   0   -2.00    2.70
   4  11   0   -1.10    2.70
   4  11   0   -0.60    1.30
   4  11   0    0.20    1.90
   4  11   0    0.60    1.60
  -5 -11   0    1.60    3.00
  -5 -11   0    2.40    3.10
  -5 -11   0    1.00    1.90
  -5 -11   0   -1.90    2.80
   5  11   0   -1.70    1.30
   5  11   0   -2.70    1.70
   5  11   0   -1.00    2.10
   5  11   0    2.10    1.90
   5  11   0    0.20    1.30
   5  11   0   -2.70    2.60
  -6 -11   0   10.00    2.90
  -6 -11   0   13.30    4.50
   6  11   0    9.70    2.50
   6  11   0   15.50    2.20
   6  11   0    9.20    1.90
   6  11   0    6.00    4.00
  -7 -11   0   12.00    2.90
  -7 -11   0   16.30    2.60
   7  11   0   12.20    1.60
   7  11   0    9.20    1.90
  15 -12   0   22.30    6.20
  15 -12   0   27.50    4.30
 -15  12   0   29.00    3.00
 -15  12   0   18.90    2.40
  14 -12   0    9.90    3.00
  14 -12   0   13.10    4.60
  14 -12   0   21.30    7.40
  14 -12   0   13.50    4.60
 -14  12   0   15.10    2.10
 -14  12   0   16.80    2.10
 -14  12   0   10.50    1.90
  13 -12   0   50.99   10.80
  13 -12   0   58.69   11.50
  13 -12   0   61.39    8.60
  13 -12   0   75.39    9.00
 -13  12   0   69.19    6.90
 -13  12   0   70.09    5.90
 -13  12   0   67.89    5.70
  12 -12   0   76.99   13.80
  12 -12   0   85.89   12.60
  12 -12   0  109.29   12.80
 -12  12   0   73.39    7.00
 -12  12   0   77.59    6.80
 -12  12   0   82.99    7.30
  11 -12   0   88.19    8.30
  11 -12   0   63.49    8.70
  11 -12   0   72.09   11.40
  11 -12   0   71.99   12.10
  11 -12   0   70.09    9.70
  11 -12   0   68.49    8.10
  11 -12   0   73.19    8.60
 -11  12   0   75.89    6.20
 -11  12   0   74.99    6.50
  10 -12   0    0.20    5.80
  10 -12   0    5.30    3.30
  10 -12   0    4.00    4.10
  10 -12   0    7.50    4.90
  10 -12   0    1.80    3.60
  10 -12   0    7.50    7.00
  10 -12   0    4.10    3.20
  10 -12   0    3.20    4.00
  10 -12   0    1.60    3.20
 -10  12   0    3.50    1.20
 -10  12   0    3.00    1.30
   9 -12   0  155.18   17.00
   9 -12   0  169.98   16.80
   9 -12   0  155.18   19.70
   9 -12   0  177.38   15.00
   9 -12   0  207.88   15.50
   9 -12   0  137.69   17.70
   9 -12   0  210.48   15.90
   9 -12   0  159.68   19.10
  -9  12   0  166.38   13.60
   8 -12   0  104.09   11.20
   8 -12   0  136.19   11.60
   8 -12   0  109.69   10.50
   8 -12   0   95.49   11.30
   8 -12   0  110.29   10.60
   8 -12   0  127.09   10.80
   8 -12   0  128.59   10.90
   8 -12   0  111.79   11.50
   8 -12   0  106.29   12.30
   8 -12   0  122.09   14.60
   8 -12   0  108.69   10.90
   8 -12   0  114.59   13.50
   7 -12   0   43.60    6.70
   7 -12   0   31.60    5.90
   7 -12   0   46.40    5.70
   7 -12   0   35.80    6.60
   7 -12   0   55.89    5.90
   7 -12   0   41.50    8.60
   7 -12   0   48.80    6.80
   7 -12   0   43.70    6.50
   7 -12   0   49.60    8.60
   7 -12   0   39.30    5.50
   7 -12   0   53.89    6.60
   7 -12   0   42.50    5.60
   7 -12   0   44.60    8.10
   7 -12   0   33.30    6.00
   7 -12   0   38.90    5.40
   6 -12   0  489.05   41.90
   6 -12   0  540.05   41.90
   6 -12   0  521.55   42.90
   6 -12   0  583.44   42.00
   6 -12   0  622.74   42.10
   6 -12   0  557.54   45.00
   6 -12   0  525.05   41.80
   6 -12   0  599.34   42.40
   6 -12   0  500.55   42.70
   6 -12   0  510.65   43.30
   6 -12   0  512.75   42.00
   6 -12   0  527.35   43.00
   6 -12   0  516.25   42.40
   6 -12   0  475.35   41.70
   6 -12   0  504.05   42.40
   5 -12   0    0.30    2.60
   5 -12   0   -0.60    3.60
   5 -12   0    0.80    4.80
   5 -12   0   -2.50    3.10
   5 -12   0    4.10    3.90
   5 -12   0    3.50    2.50
   5 -12   0    8.00    2.90
   5 -12   0    1.40    2.30
   5 -12   0    9.10    6.00
   5 -12   0    3.90    2.30
   5 -12   0    3.00    3.00
   5 -12   0    3.60    2.40
   5 -12   0    0.90    2.60
   4 -12   0    0.90    3.70
   4 -12   0    3.70    2.40
   4 -12   0   -4.90    2.70
   4 -12   0    0.80    2.90
   4 -12   0    1.50    2.40
   4 -12   0    1.10    2.90
   4 -12   0    2.20    2.60
   4 -12   0    7.00    4.20
   4 -12   0    2.60    2.40
   4 -12   0    1.70    2.30
   4 -12   0    2.20    2.30
   4 -12   0   -1.40    2.90
   4 -12   0    3.70    7.00
   4 -12   0    6.30    5.30
  -4  12   0    2.90    3.40
  -4  12   0    0.70    0.90
   3 -12   0  176.48   18.20
   3 -12   0  161.68   15.80
   3 -12   0  199.18   14.30
   3 -12   0  165.58   14.70
   3 -12   0  161.88   14.20
   3 -12   0  160.88   15.00
   3 -12   0  184.48   14.70
   3 -12   0  136.59   14.30
   3 -12   0  178.78   15.60
   3 -12   0  179.78   15.00
   3 -12   0  153.38   15.50
   3 -12   0  160.68   14.40
   3 -12   0  150.78   15.40
   3 -12   0  183.28   16.60
  -3  12   0  157.28   13.30
   2 -12   0  728.63   52.09
   2 -12   0  621.54   51.79
   2 -12   0  661.43   50.69
   2 -12   0  616.94   50.79
   2 -12   0  612.74   50.29
   2 -12   0  623.84   50.99
   2 -12   0  698.03   51.09
   2 -12   0  675.53   51.19
   2 -12   0  537.25   50.49
   2 -12   0  739.03   50.19
   2 -12   0  603.14   51.89
  -2  12   0  605.84   49.40
  -2  12   0  642.24   49.70
  -2  12   0  721.03   53.29
   1 -12   0  443.56   37.20
   1 -12   0  505.35   38.10
   1 -12   0  503.65   38.40
   1 -12   0  550.54   38.70
   1 -12   0  520.55   38.10
   1 -12   0  483.95   40.20
   1 -12   0  456.25   38.10
   1 -12   0  475.45   39.20
   1 -12   0  423.76   37.80
  -1  12   0  427.76   37.80
  -1  12   0  478.35   36.90
  -1  12   0  433.16   37.40
  -1  12   0  498.75   37.90
   0 -12   0  298.27   27.40
   0 -12   0  351.36   27.60
   0 -12   0  361.56   27.70
   0 -12   0  355.16   28.00
   0 -12   0  336.07   27.70
   0  12   0  339.27   27.30
   0  12   0  327.07   26.60
   0  12   0  340.97   26.60
   0  12   0  336.27   26.20
   0  12   0  313.27   27.50
  -1 -12   0  128.29   12.40
  -1 -12   0  134.89   12.30
  -1 -12   0  139.69   13.10
  -1 -12   0  139.39   12.60
  -1 -12   0  126.79   12.70
   1  12   0  123.19   12.10
   1  12   0  155.78   15.00
   1  12   0  137.09   11.70
   1  12   0  140.29   11.10
  -2 -12   0   77.99    8.60
  -2 -12   0   90.19   10.00
  -2 -12   0   87.49   10.00
  -2 -12   0  104.19    9.60
   2  12   0   93.49    9.40
   2  12   0   96.39    8.50
   2  12   0   80.99    9.50
   2  12   0   91.79    8.00
   2  12   0   93.39    8.30
  -3 -12   0  241.78   18.90
  -3 -12   0  194.38   18.60
  -3 -12   0  219.28   19.20
   3  12   0  220.58   17.60
   3  12   0  226.68   18.20
   3  12   0  215.58   17.70
   3  12   0  226.48   17.60
   3  12   0  229.08   18.00
  -4 -12   0    5.00    4.30
  -4 -12   0    7.10    3.50
  -4 -12   0    7.90    5.80
   4  12   0    3.60    1.40
   4  12   0    5.40    1.70
   4  12   0    4.00    1.80
   4  12   0   -4.10    2.70
   4  12   0    2.20    1.80
  -5 -12   0    5.10    2.50
  -5 -12   0   -0.10    2.20
  -5 -12   0    1.80    2.80
   5  12   0    1.50    1.10
   5  12   0    2.10    1.50
   5  12   0    1.40    1.50
  -6 -12   0   -0.40    2.20
  -6 -12   0    4.20    2.00
   6  12   0    3.90    1.10
   6  12   0    3.70    1.30
   6  12   0    5.20    1.00
  15 -13   0    7.80    3.50
  15 -13   0    6.90    4.60
 -15  13   0    5.80    1.20
  14 -13   0  106.49   10.20
  14 -13   0   89.99   10.00
  14 -13   0  106.19    9.10
 -14  13   0   84.89    7.60
 -14  13   0   95.19    7.80
  13 -13   0   48.30    5.90
  13 -13   0   31.40    8.70
  13 -13   0   41.40    6.90
  13 -13   0   23.40    8.10
 -13  13   0   32.90    3.40
 -13  13   0   35.30    3.60
  12 -13   0   -5.70    5.40
  12 -13   0    9.20    7.20
  12 -13   0    5.90    6.40
  12 -13   0    8.40    3.50
  12 -13   0    7.40    4.40
 -12  13   0    3.10    1.20
  11 -13   0    1.90    7.10
  11 -13   0   12.30    4.30
  11 -13   0   -1.70    3.80
  11 -13   0    8.10    5.20
  11 -13   0   -0.90    3.10
  11 -13   0    8.80    5.70
 -11  13   0    5.90    1.20
 -11  13   0    2.40    1.50
  10 -13   0   54.19    9.60
  10 -13   0   52.39    6.00
  10 -13   0   52.29    8.30
  10 -13   0   41.50    6.20
  10 -13   0   42.30    6.40
  10 -13   0   35.30    9.20
  10 -13   0   49.80    6.90
  10 -13   0   40.70    6.70
   9 -13   0   11.10    4.50
   9 -13   0    6.40    3.50
   9 -13   0    7.60    3.40
   9 -13   0    6.60    3.70
   9 -13   0    6.50    4.10
   9 -13   0    2.80    3.20
   9 -13   0   12.20    7.30
   9 -13   0   10.50    3.20
   9 -13   0    5.90    3.60
   9 -13   0    4.70    2.20
   9 -13   0    4.90    4.40
   8 -13   0   26.40    8.00
   8 -13   0   29.70    5.10
   8 -13   0   32.90    5.50
   8 -13   0   21.80    4.90
   8 -13   0   30.50    4.60
   8 -13   0   29.20    6.30
   8 -13   0   33.00    6.40
   8 -13   0   43.00    6.90
   8 -13   0   31.80    7.40
   8 -13   0   27.80    5.10
   8 -13   0   42.90    5.20
   8 -13   0   24.20    5.80
   7 -13   0    7.00    4.00
   7 -13   0    9.20    4.50
   7 -13   0    9.80    7.00
   7 -13   0    9.90    4.10
   7 -13   0    2.90    2.90
   7 -13   0    4.60    2.70
   7 -13   0    6.10    3.10
   7 -13   0   10.80    4.40
   7 -13   0    6.10    5.90
   7 -13   0    6.60    3.40
   7 -13   0    2.00    3.00
   7 -13   0    1.40    3.50
   6 -13   0  140.99   16.20
   6 -13   0  158.98   18.60
   6 -13   0  162.58   17.60
   6 -13   0  206.88   17.20
   6 -13   0  147.59   16.70
   6 -13   0  149.88   17.90
   6 -13   0  188.88   15.10
   6 -13   0  151.08   15.60
   6 -13   0  179.98   18.50
   6 -13   0  168.38   17.40
   6 -13   0  177.58   14.70
   5 -13   0   30.90   10.60
   5 -13   0   22.40    5.30
   5 -13   0   22.50    5.20
   5 -13   0   21.50    4.70
   4 -13   0    0.30    3.40
   4 -13   0    6.40    7.60
   4 -13   0   -0.70    6.40
   4 -13   0    5.20    4.40
   4 -13   0    1.90    2.80
   4 -13   0   -4.10    3.50
   4 -13   0    2.20    2.90
   4 -13   0    2.30    5.80
   4 -13   0    1.80    2.90
   4 -13   0   -9.50    4.70
  -4  13   0    3.70    1.10
   3 -13   0   30.00    5.10
   3 -13   0   30.50    4.20
   3 -13   0   28.00    5.10
   3 -13   0   23.20    5.50
   3 -13   0   39.70    7.70
   3 -13   0   24.10    4.80
   3 -13   0   36.70    5.90
   3 -13   0   22.00    4.40
   3 -13   0   29.30    5.00
  -3  13   0   24.70    2.80
  -3  13   0   23.30    3.00
   2 -13   0   14.60    3.90
   2 -13   0   10.40    3.30
   2 -13   0   17.00    4.60
   2 -13   0   12.40    3.60
   2 -13   0    6.20    3.30
   2 -13   0   15.60    5.10
   2 -13   0    6.00    3.20
  -2  13   0   14.80    2.00
  -2  13   0    8.30    1.90
   1 -13   0    2.30    2.40
   1 -13   0    2.70    3.20
   1 -13   0    1.10    2.70
   1 -13   0   -3.30    2.60
   1 -13   0    1.00    2.60
   1 -13   0    4.30    3.30
  -1  13   0   -0.20    1.40
  -1  13   0    0.00    0.80
   0 -13   0    1.30    3.20
   0 -13   0    0.00    2.90
   0 -13   0   -0.60    3.30
   0 -13   0   -2.10    2.60
   0 -13   0    1.70    2.30
   0  13   0    0.30    1.20
   0  13   0    3.00    1.70
   0  13   0    0.20    1.20
  -1 -13   0    2.80    2.20
  -1 -13   0    0.00    3.90
  -1 -13   0   -1.80    4.50
  -1 -13   0   -3.00    2.60
   1  13   0    0.30    1.10
   1  13   0   -2.60    1.00
   1  13   0   -1.30    1.20
   1  13   0    3.90    1.70
  -2 -13   0    9.70    3.20
  -2 -13   0    7.30    2.50
  -2 -13   0   10.90    3.80
  -2 -13   0   10.40    3.00
   2  13   0    9.70    1.80
   2  13   0   14.80    2.90
   2  13   0   10.70    2.40
   2  13   0   10.30    3.60
   2  13   0    8.20    2.30
  -3 -13   0   19.10    4.10
  -3 -13   0   12.00    3.10
  -3 -13   0   17.40    3.60
   3  13   0   11.60    1.90
   3  13   0   10.40    1.90
   3  13   0   11.80    2.10
   3  13   0   17.10    2.50
  -4 -13   0   46.00    5.30
  -4 -13   0   29.40    4.30
  -4 -13   0   31.00    4.80
   4  13   0   41.30    3.80
   4  13   0   48.20    4.20
   4  13   0   35.10    3.80
   4  13   0   45.50    3.90
  14 -14   0  142.49   13.60
  14 -14   0  178.58   14.30
  13 -14   0    6.80    5.80
  13 -14   0    4.20    4.20
  13 -14   0   -5.70    6.00
  13 -14   0    5.80    3.10
  12 -14   0  260.07   25.50
  12 -14   0  312.17   23.30
  12 -14   0  258.07   22.50
  12 -14   0  280.77   24.40
  11 -14   0   85.29   13.00
  11 -14   0   79.59   10.50
  11 -14   0   92.19    8.90
  11 -14   0   90.89    9.50
  11 -14   0   90.69   11.80
  10 -14   0   64.49    7.20
  10 -14   0   43.10    9.50
  10 -14   0   32.00   10.50
  10 -14   0   40.60    7.10
  10 -14   0   61.09    7.80
  10 -14   0   58.09   11.00
   9 -14   0  197.58   22.00
   9 -14   0  244.48   19.00
   9 -14   0  206.98   21.20
   9 -14   0  243.68   19.50
   9 -14   0  256.87   19.00
   9 -14   0  188.78   20.30
   9 -14   0  211.08   18.70
   9 -14   0  230.48   18.60
   9 -14   0  233.38   20.50
   9 -14   0  228.98   21.50
   8 -14   0   15.60    3.50
   8 -14   0   17.70    5.50
   8 -14   0   17.00    4.00
   8 -14   0   13.00    7.00
   8 -14   0   21.00    4.70
   8 -14   0   12.50    3.70
   8 -14   0   16.30    3.60
   8 -14   0   14.60    6.50
   8 -14   0   21.70    5.60
   8 -14   0   21.50    4.90
   7 -14   0   70.49    7.30
   7 -14   0   50.89   10.40
   7 -14   0   59.69    8.60
   7 -14   0   81.59    7.60
   7 -14   0   65.39   11.20
   7 -14   0   69.89    7.50
   7 -14   0   69.29    8.10
   7 -14   0   64.19    9.70
   7 -14   0   67.29    8.70
   7 -14   0   74.69    8.30
   7 -14   0   71.89    7.80
   6 -14   0   11.00    3.90
   6 -14   0    4.90    3.40
   6 -14   0   15.80    7.80
   6 -14   0   14.80    5.10
   6 -14   0   12.70    4.10
   6 -14   0   10.70    3.40
   6 -14   0   14.40    3.50
   6 -14   0   12.90    3.40
   6 -14   0   15.00    6.90
   6 -14   0   12.00    3.30
   6 -14   0   14.30    4.80
   5 -14   0  168.18   16.50
   5 -14   0  172.98   15.70
   5 -14   0  184.18   19.00
   5 -14   0  169.18   14.80
   5 -14   0  164.28   16.70
   5 -14   0  165.78   14.90
   5 -14   0  170.68   14.90
   5 -14   0  174.58   15.80
   5 -14   0  180.48   15.20
   5 -14   0  180.88   14.40
   5 -14   0  163.38   14.60
   5 -14   0  139.29   14.40
   4 -14   0   14.80    4.90
   4 -14   0   16.60    3.80
   4 -14   0    7.70    3.20
   4 -14   0    6.10    3.20
   4 -14   0    9.20    3.70
   4 -14   0    9.10    2.90
   4 -14   0   10.70    3.70
  -4  14   0    9.60    1.60
   3 -14   0   31.90    5.90
   3 -14   0   30.80    4.80
   3 -14   0   29.90    5.10
   3 -14   0   25.70    5.00
   3 -14   0   46.20    6.90
   3 -14   0   32.00    5.00
   3 -14   0   42.40    6.10
  -3  14   0   33.90    3.40
  -3  14   0   28.60    3.30
   2 -14   0  231.68   21.50
   2 -14   0  262.27   22.20
   2 -14   0  268.67   22.20
   2 -14   0  299.07   22.40
   2 -14   0  297.47   22.80
   2 -14   0  264.97   21.80
  -2  14   0  261.47   20.80
  -2  14   0  263.97   20.80
  -2  14   0  242.58   20.60
   1 -14   0   62.79    7.50
   1 -14   0  100.79   12.00
   1 -14   0   84.69    8.10
   1 -14   0   77.19    8.50
  -1  14   0   74.49    6.70
  -1  14   0   80.79    6.90
  -1  14   0   66.89    6.50
   0 -14   0   18.40    4.40
   0 -14   0   10.20    3.30
   0 -14   0    9.90    3.90
   0 -14   0   20.10    3.90
   0  14   0   21.70    2.60
   0  14   0   16.10    2.20
  -1 -14   0   22.70    5.40
  -1 -14   0   38.20    4.80
  -1 -14   0   31.60    4.70
   1  14   0   33.70    4.20
   1  14   0   40.50    3.60
   1  14   0   37.00    3.80
  -2 -14   0   24.60    3.80
  -2 -14   0   31.60    6.20
  -2 -14   0   28.20    4.10
   2  14   0   34.40    3.30
   2  14   0   39.40    3.50
   2  14   0   38.60    3.50
  -3 -14   0  108.49   10.30
   3  14   0  119.09    9.40
   3  14   0  120.79    9.40
  13 -15   0   -2.60    4.70
  13 -15   0   -0.50    4.20
  13 -15   0    2.70    2.80
  12 -15   0    5.30    6.20
  12 -15   0   12.30    5.40
  12 -15   0   12.30    3.50
  12 -15   0   21.30    5.70
  11 -15   0   28.70    5.10
  11 -15   0   15.70    7.30
  11 -15   0   18.10    4.90
  11 -15   0   15.60    6.30
  11 -15   0    9.50    6.10
  10 -15   0   29.50    6.60
  10 -15   0   28.00   11.60
  10 -15   0   43.70    7.20
  10 -15   0   33.00    7.20
  10 -15   0   43.30    5.90
  10 -15   0   45.90    6.00
  10 -15   0   36.60    9.50
   9 -15   0   14.50    4.90
   9 -15   0    8.20    6.40
   9 -15   0   10.30    4.50
   9 -15   0   -0.30    6.50
   9 -15   0   12.90    3.30
   9 -15   0   10.90    4.00
   9 -15   0   15.80    3.70
   9 -15   0    8.50    2.60
   8 -15   0    5.40    3.10
   8 -15   0    3.10    2.30
   8 -15   0    6.80    3.10
   8 -15   0   -5.90    6.00
   8 -15   0    6.90    4.00
   8 -15   0   10.30    4.20
   8 -15   0    8.80    4.80
   8 -15   0   -3.20    6.50
   8 -15   0    1.60    4.40
   8 -15   0    4.20    2.90
   8 -15   0    2.20    2.80
   7 -15   0    8.30    5.70
   7 -15   0    1.30    2.20
   7 -15   0    6.20    4.20
   7 -15   0    5.00    2.70
   7 -15   0    2.60    3.00
   7 -15   0    2.60    2.70
   7 -15   0    4.30    4.00
   7 -15   0    1.60    2.80
   7 -15   0    9.90    4.80
   7 -15   0    7.40    3.60
   7 -15   0    4.00    7.20
   6 -15   0    6.30    4.90
   6 -15   0    5.50    3.00
   6 -15   0    2.40    3.00
   6 -15   0    4.10    2.80
   6 -15   0    8.50    5.70
   6 -15   0    6.40    3.50
   6 -15   0   12.00    6.90
   6 -15   0    5.70    2.90
   6 -15   0    2.20    2.80
   5 -15   0    0.00    2.90
   5 -15   0    5.70    4.90
   5 -15   0    5.50    4.00
   5 -15   0    5.20    2.60
   5 -15   0    5.80    2.60
   5 -15   0    2.50    2.70
   5 -15   0    8.30    5.80
   4 -15   0   13.10    4.90
   4 -15   0    8.60    3.10
   4 -15   0   10.60    3.10
   4 -15   0   15.10    4.00
   4 -15   0   14.70    4.10
   4 -15   0    9.70    3.40
   3 -15   0    6.20    3.00
   3 -15   0    7.80    3.90
   3 -15   0    8.80    4.10
   3 -15   0    8.70    3.40
   3 -15   0   12.30    3.20
  -3  15   0    8.60    1.40
   2 -15   0    3.30    2.90
   2 -15   0    3.90    4.60
   2 -15   0   -0.70    2.90
   2 -15   0   -1.20    2.60
  -2  15   0    0.50    0.90
  -2  15   0    3.00    1.00
   1 -15   0   -2.10    2.20
   1 -15   0   -5.40    2.80
   1 -15   0    1.20    2.30
  -1  15   0    1.10    1.00
  -1  15   0   -1.00    0.80
   0 -15   0   -1.20    3.10
   0 -15   0   -1.10    1.70
   0 -15   0   -1.70    2.10
   0  15   0   -0.50    0.90
   0  15   0   -1.20    1.00
   0  15   0    2.00    1.00
  -1 -15   0   -4.20    2.50
  -1 -15   0   -0.30    1.80
   1  15   0    1.60    0.90
   1  15   0    0.60    1.20
  12 -16   0   55.29    6.80
  12 -16   0   35.20    7.70
  12 -16   0   42.90    7.70
  11 -16   0  236.98   21.40
  11 -16   0  264.07   21.50
  10 -16   0   34.80    7.10
  10 -16   0   49.99    7.40
  10 -16   0   38.70    6.20
  10 -16   0   21.00    9.40
   9 -16   0  149.79   16.90
   9 -16   0  201.08   16.20
   9 -16   0  169.68   15.80
   9 -16   0  186.38   15.30
   9 -16   0  169.78   16.20
   8 -16   0   18.30    4.40
   8 -16   0   12.60    3.50
   8 -16   0   22.90    6.70
   8 -16   0   26.80    5.70
   7 -16   0  287.17   23.40
   7 -16   0  273.27   23.00
   7 -16   0  240.68   21.30
   6 -16   0   51.69    6.30
   6 -16   0   56.39    7.10
   6 -16   0   62.99    6.90
   6 -16   0   70.19    7.80
   5 -16   0  130.79   12.50
   5 -16   0  152.68   13.10
   5 -16   0  151.28   14.40
   5 -16   0  156.38   13.50
   4 -16   0  154.98   13.20
   4 -16   0  148.29   12.40
   4 -16   0  137.89   12.90
   4 -16   0  146.19   12.60
   3 -16   0   40.00    5.90
   3 -16   0   38.80    5.40
   3 -16   0   38.60    5.00
   2 -16   0    1.00    2.00
   2 -16   0    2.40    3.80
   2 -16   0    0.90    2.10
  -2  16   0    0.10    0.90
   1 -16   0    3.00    1.70
   1 -16   0    5.40    2.10
   1 -16   0    3.20    2.80
   0 -16   0   34.00    5.40
   0 -16   0   29.40    3.80
   7 -17   0    3.20    2.00
   7 -17   0    2.70    2.40
   7 -17   0    7.30    2.80
   6 -17   0   28.10    4.00
   6 -17   0   35.30    4.50
   6 -17   0   39.20    5.10
   5 -17   0    2.60    2.00
   5 -17   0    1.00    2.60
   5 -17   0   -1.40    2.00
   4 -17   0    2.70    2.10
   4 -17   0    6.80    3.10
   4 -17   0    6.20    2.20
   3 -17   0    1.80    1.60
   3 -17   0    2.40    2.80
   3 -17   0    3.80    2.30
   3 -17   1    1.60    1.70
   3 -17   1   -0.90    2.40
   3 -17   1   -1.10    1.90
   4 -17   1   13.00    3.20
   4 -17   1   11.00    2.90
   4 -17   1   11.50    2.60
   5 -17   1    7.80    2.50
   5 -17   1    7.90    3.10
   5 -17   1    1.60    2.40
   6 -17   1    7.10    2.90
   6 -17   1    6.00    2.50
   6 -17   1    9.20    2.60
   6 -17   1    8.20    3.10
   7 -17   1    7.70    2.70
   7 -17   1   12.30    2.80
   7 -17   1   14.80    3.30
   0  16  -1  238.98   17.10
   0  16  -1  205.78   17.10
   0 -16   1  190.18   17.40
   0 -16   1  240.88   17.90
  -1  16  -1  216.98   17.20
   1 -16   1  237.58   18.30
   1 -16   1  208.58   17.80
  -2  16  -1    5.30    1.20
   2 -16   1    4.80    2.40
   2 -16   1    1.70    3.20
   2 -16   1    5.90    4.10
   3 -16   1  162.48   14.20
   3 -16   1  163.78   13.90
   3 -16   1  178.58   14.70
   4 -16   1  576.84   46.10
   4 -16   1  597.44   46.80
   5 -16   1  117.39   10.40
   5 -16   1   88.79    9.20
   5 -16   1  119.99   11.70
   5 -16   1   90.89    9.60
   6 -16   1   12.10    6.20
   6 -16   1   10.50    2.70
   6 -16   1   12.90    3.80
   6 -16   1    5.00    3.50
   6 -16   1   11.30    3.70
   7 -16   1   -2.10    3.30
   7 -16   1    2.40    2.90
   7 -16   1   12.20    6.60
   7 -16   1   10.70    3.90
   7 -16   1    3.40    4.50
   8 -16   1   90.09    8.50
   8 -16   1   79.79   10.40
   8 -16   1   95.29    8.90
   8 -16   1   64.99    8.00
   8 -16   1   87.79   11.20
   8 -16   1   83.59   12.00
   8 -16   1   71.09    7.80
   8 -16   1   75.99    9.30
   8 -16   1   93.79    8.60
   9 -16   1  210.58   17.70
   9 -16   1  182.38   18.10
   9 -16   1  213.98   16.70
   9 -16   1  167.68   16.00
  10 -16   1   58.79   12.70
  10 -16   1  105.39    9.60
  10 -16   1   57.89   10.30
  10 -16   1   91.09   11.60
  11 -16   1   56.19    8.40
  11 -16   1   62.59    8.70
  11 -16   1   75.59    7.40
  12 -16   1    2.70    3.30
  12 -16   1   -2.60    4.70
  12 -16   1   -2.90    4.90
  12 -16   1    9.40    2.60
   2  15  -1   15.70    1.80
   2  15  -1   15.40    2.10
  -2 -15   1   17.00    3.20
   1  15  -1    4.50    1.10
   1  15  -1    6.20    1.30
  -1 -15   1    3.90    1.70
  -1 -15   1    9.70    3.20
   0  15  -1    7.60    1.40
   0  15  -1    8.50    1.50
   0  15  -1    6.80    1.50
   0 -15   1    8.40    2.20
   0 -15   1    5.80    3.40
   0 -15   1    7.50    3.00
   0 -15   1    2.70    3.20
  -1  15  -1    8.70    1.40
   1 -15   1    6.10    2.90
   1 -15   1   12.50    3.00
   1 -15   1    6.60    2.70
  -2  15  -1    2.90    1.00
  -2  15  -1    3.00    1.00
   2 -15   1    2.00    2.60
   2 -15   1    7.70    4.90
   2 -15   1   -2.20    2.90
   2 -15   1    1.40    2.20
   2 -15   1    2.00    3.20
   2 -15   1   -0.70    3.10
   3 -15   1    2.20    3.50
   3 -15   1    4.40    3.00
   3 -15   1    3.80    2.30
   3 -15   1   -1.60    3.90
   3 -15   1    3.70    3.20
   4 -15   1    3.50    3.00
   4 -15   1    6.30    2.40
   4 -15   1    0.20    3.20
   4 -15   1    4.50    2.60
   4 -15   1    4.70    3.10
   4 -15   1    7.10    4.50
   4 -15   1    7.30    3.50
   5 -15   1   11.00    2.90
   5 -15   1   10.10    3.70
   5 -15   1    7.60    3.90
   5 -15   1    8.90    4.90
   5 -15   1    2.70    3.10
   6 -15   1   31.30   10.20
   6 -15   1   25.70    7.10
   6 -15   1   14.10    4.90
   6 -15   1   21.90    5.00
   6 -15   1   23.60    4.10
   7 -15   1   -2.30    3.20
   7 -15   1    1.60    2.70
   7 -15   1    4.20    3.40
   7 -15   1    1.50    4.60
   7 -15   1   -1.00    4.90
   7 -15   1    6.00    8.10
   7 -15   1    3.60    4.70
   7 -15   1    2.40    3.70
   7 -15   1    3.70    6.40
   7 -15   1   11.30    3.50
   7 -15   1    8.60    2.90
   7 -15   1    7.80   10.30
   8 -15   1   41.90    8.30
   8 -15   1   53.99    6.00
   8 -15   1   47.40    6.90
   8 -15   1   30.90    7.50
   8 -15   1   37.50    5.60
   8 -15   1   51.89    7.00
   8 -15   1   34.30    9.70
   8 -15   1   46.30    5.70
   8 -15   1   44.80    7.30
   8 -15   1   55.39    6.40
   8 -15   1   48.20    6.70
   9 -15   1    4.00    4.50
   9 -15   1    7.20    3.70
   9 -15   1    3.60    6.10
   9 -15   1    1.30    6.70
   9 -15   1    5.60    3.20
   9 -15   1    6.80    3.20
   9 -15   1    6.00    4.30
   9 -15   1    8.10    3.40
   9 -15   1    8.80    4.10
  10 -15   1   20.50    4.20
  10 -15   1    9.70    8.90
  10 -15   1   20.50    6.80
  10 -15   1   33.00    6.40
  10 -15   1   17.50    4.80
  11 -15   1   19.00    4.70
  11 -15   1   20.90    8.00
  11 -15   1   15.60    8.00
  11 -15   1   11.70    3.50
  12 -15   1    4.30    3.70
  12 -15   1   -2.40    6.10
  12 -15   1    7.30    4.60
  12 -15   1   12.30    4.10
  13 -15   1   -0.40    2.80
  13 -15   1   -3.70    4.70
  13 -15   1   -0.40    2.20
   3  14  -1  377.86   26.90
   3  14  -1  354.86   25.90
   3  14  -1  348.77   25.80
  -3 -14   1  287.97   26.30
  -3 -14   1  313.57   26.50
   2  14  -1    5.80    1.40
   2  14  -1    5.90    1.40
   2  14  -1    3.50    1.30
  -2 -14   1    8.20    3.90
  -2 -14   1    2.30    2.70
  -2 -14   1    8.50    2.60
   1  14  -1   66.39    5.50
   1  14  -1   63.39    5.80
   1  14  -1   61.09    5.60
  -1 -14   1   80.69    9.20
  -1 -14   1   49.50    6.00
  -1 -14   1   55.69    7.30
  -1 -14   1   62.79    7.70
   0  14  -1   15.00    2.10
   0  14  -1   14.00    2.10
   0  14  -1   11.20    2.00
   0 -14   1   15.40    4.00
   0 -14   1    9.00    4.10
   0 -14   1   16.10    3.20
   0 -14   1   14.50    3.70
  -1  14  -1  560.24   39.20
  -1  14  -1  487.75   38.70
  -1  14  -1  502.95   38.90
   1 -14   1  543.85   41.00
   1 -14   1  433.36   41.20
   1 -14   1  525.15   40.70
   1 -14   1  602.84   44.00
   1 -14   1  442.26   39.60
   1 -14   1  474.35   39.20
  -2  14  -1    8.10    1.80
  -2  14  -1    7.30    1.40
   2 -14   1   10.00    3.40
   2 -14   1    6.80    2.70
   2 -14   1    6.60    3.70
   2 -14   1    9.90    3.50
  -3  14  -1   15.80    2.50
  -3  14  -1   19.70    2.20
   3 -14   1   19.20    5.40
   3 -14   1   18.70    4.70
   3 -14   1   17.00    3.50
   3 -14   1   15.40    3.80
   3 -14   1   19.10    4.40
   3 -14   1   25.40    3.80
   3 -14   1   12.90    3.60
   3 -14   1   17.20    3.90
   4 -14   1   23.10    4.40
   4 -14   1   26.90    5.50
   4 -14   1   19.70    4.40
   4 -14   1   17.20    4.00
   4 -14   1   16.30    3.70
   4 -14   1   14.10    3.90
   4 -14   1   29.30    5.30
   5 -14   1   33.00    6.70
   5 -14   1   36.50    5.90
   5 -14   1   35.60    5.60
   5 -14   1   31.50    6.20
   5 -14   1   24.40    5.30
   5 -14   1   44.40    5.70
   5 -14   1   36.80    5.20
   5 -14   1   26.10    4.80
   5 -14   1   36.40    6.30
   5 -14   1   37.40    9.20
   5 -14   1   35.60    7.50
   5 -14   1   38.40    5.00
   6 -14   1  422.36   33.40
   6 -14   1  407.76   32.70
   6 -14   1  358.46   32.40
   6 -14   1  387.36   33.70
   6 -14   1  444.26   32.50
   6 -14   1  417.16   32.70
   6 -14   1  410.46   32.60
   6 -14   1  390.56   32.70
   6 -14   1  413.36   33.40
   6 -14   1  385.06   34.10
   6 -14   1  453.15   33.10
   7 -14   1    6.00    3.20
   7 -14   1    5.10    3.90
   7 -14   1    1.90    2.80
   7 -14   1   -0.30    2.90
   7 -14   1    5.20    4.10
   7 -14   1   -0.80    5.20
   7 -14   1   13.80    7.60
   7 -14   1    5.90    3.30
   7 -14   1    4.30    3.50
   7 -14   1    3.40    4.30
   7 -14   1    5.10    2.60
   8 -14   1   63.19    9.20
   8 -14   1   59.59   11.00
   8 -14   1   60.89    8.10
   8 -14   1   70.89    7.00
   8 -14   1   52.39    6.60
   8 -14   1   69.89    7.40
   8 -14   1   62.09   11.40
   8 -14   1   51.79    7.10
   8 -14   1   71.39    8.50
   8 -14   1   72.39    8.00
   8 -14   1   54.49    6.90
   9 -14   1  103.19   12.20
   9 -14   1   84.59    8.70
   9 -14   1   81.49    8.70
   9 -14   1   83.09   12.00
   9 -14   1   92.79   11.30
   9 -14   1   74.89    8.50
   9 -14   1   66.59   12.30
   9 -14   1  105.99    8.90
   9 -14   1   85.09   10.80
  10 -14   1   83.29   13.20
  10 -14   1   69.09   10.90
  10 -14   1   85.59   10.80
  10 -14   1   66.99    7.70
  10 -14   1   91.29    9.00
  10 -14   1   68.29    8.40
  10 -14   1   46.80   12.20
  11 -14   1   98.79   10.90
  11 -14   1   93.49   14.20
  11 -14   1  107.49   10.30
  11 -14   1  125.39   12.50
  11 -14   1   90.19   16.70
  11 -14   1  127.69   11.20
  11 -14   1  110.69   10.80
  12 -14   1    3.80    5.60
  12 -14   1   -5.00    6.00
  12 -14   1    3.10    3.10
  12 -14   1    1.70    5.30
  13 -14   1   -6.10    5.70
  13 -14   1    5.40    3.60
  13 -14   1    6.50    4.20
  13 -14   1    7.80    4.30
   5  13  -1    0.10    0.70
   5  13  -1    0.10    0.90
   5  13  -1   -0.90    0.90
  -5 -13   1   -2.30    1.60
  -5 -13   1   -4.40    2.20
   4  13  -1    4.60    1.70
   4  13  -1    6.20    1.40
   4  13  -1    5.60    1.50
   4  13  -1    5.50    1.50
  -4 -13   1    3.20    2.60
  -4 -13   1    2.40    2.10
   3  13  -1    5.30    1.60
   3  13  -1    3.10    1.40
   3  13  -1    3.90    1.40
   3  13  -1    5.40    1.70
  -3 -13   1   -0.40    2.60
  -3 -13   1    1.90    2.80
  -3 -13   1    1.20    2.90
   2  13  -1    9.20    1.90
   2  13  -1   10.60    2.50
   2  13  -1   11.30    2.20
   2  13  -1   11.40    2.20
  -2 -13   1    9.00    3.50
  -2 -13   1    9.90    3.00
  -2 -13   1   10.60    4.50
  -2 -13   1   15.10    4.10
   1  13  -1   12.50    2.30
   1  13  -1   16.30    2.40
   1  13  -1   17.40    2.40
   1  13  -1   25.10    3.30
  -1 -13   1   14.40    4.00
  -1 -13   1   20.20    4.10
  -1 -13   1   16.30    4.50
   0  13  -1    5.00    1.90
   0  13  -1    4.30    2.00
   0  13  -1    4.60    1.50
   0 -13   1    2.30    3.00
   0 -13   1    3.80    3.20
   0 -13   1    3.50    2.30
   0 -13   1    2.60    2.90
   0 -13   1    2.50    3.10
   0 -13   1    6.40    3.50
  -1  13  -1   46.20    4.90
  -1  13  -1   45.10    4.40
   1 -13   1   58.29    6.90
   1 -13   1   50.69    6.20
   1 -13   1   46.10    6.30
   1 -13   1   61.59    7.20
   1 -13   1   39.30    6.50
   1 -13   1   56.09    6.40
  -2  13  -1   16.50    2.30
  -2  13  -1   17.00    2.60
   2 -13   1   28.50    5.90
   2 -13   1   19.60    4.20
   2 -13   1   17.10    3.70
   2 -13   1   14.70    3.90
   2 -13   1   25.20    4.50
   2 -13   1   22.60    4.60
   2 -13   1   16.90    3.80
   2 -13   1   20.90    4.50
  -3  13  -1   12.80    1.80
  -3  13  -1   10.40    1.80
   3 -13   1   12.40    4.00
   3 -13   1   12.70    4.80
   3 -13   1   19.80    6.80
   3 -13   1    8.30    5.30
   3 -13   1   14.20    3.70
   3 -13   1   17.20    4.30
   3 -13   1    9.70    6.10
   3 -13   1   12.50    3.70
   3 -13   1    9.40    3.20
  -4  13  -1   52.19    4.80
   4 -13   1   59.29    8.60
   4 -13   1   54.29    8.50
   4 -13   1   64.39    7.00
   5 -13   1   39.00    6.90
   5 -13   1   60.29   13.90
   5 -13   1   47.70    6.70
   5 -13   1   29.70    6.30
   5 -13   1   55.19    7.30
   6 -13   1   48.50   10.20
   6 -13   1   62.29   14.00
   6 -13   1   47.80    7.70
   6 -13   1   52.99    7.40
   6 -13   1   61.79    8.60
   7 -13   1   13.10    4.00
   7 -13   1    9.60    5.20
   7 -13   1   -2.10    3.70
   7 -13   1    8.40    4.80
   7 -13   1    9.80    3.20
   7 -13   1    8.20    3.90
   7 -13   1   12.90    3.20
   7 -13   1    7.60    3.90
   7 -13   1   17.20    7.30
   7 -13   1    6.50    3.20
   7 -13   1    3.40    6.50
   7 -13   1    8.10    6.50
   7 -13   1   12.30    3.50
   8 -13   1   31.20    4.90
   8 -13   1   37.80    5.20
   8 -13   1   30.50    6.30
   8 -13   1   23.50    8.60
   8 -13   1   17.50    4.30
   8 -13   1   19.90    5.00
   8 -13   1   27.90    5.80
   8 -13   1   23.00    6.90
   8 -13   1   25.90    5.10
   8 -13   1   25.70    5.20
   8 -13   1   26.80    4.50
   8 -13   1   20.90    4.40
   9 -13   1   50.29   10.60
   9 -13   1   65.59    8.00
   9 -13   1   90.19    8.30
   9 -13   1   65.39    8.70
   9 -13   1   80.49    8.50
   9 -13   1   64.49    8.50
   9 -13   1   65.89   10.40
   9 -13   1   77.79    7.60
   9 -13   1   64.99    7.50
   9 -13   1   66.19    7.90
   9 -13   1   88.09    9.00
   9 -13   1   61.69    9.80
 -10  13  -1   22.30    2.70
  10 -13   1   15.80    4.90
  10 -13   1   21.10    4.60
  10 -13   1   21.60    4.60
  10 -13   1   21.00    4.60
  10 -13   1   19.30    8.40
  10 -13   1   16.90    6.10
  10 -13   1   24.60    5.90
  10 -13   1   22.40    4.60
  10 -13   1   36.80    6.40
 -11  13  -1    9.80    1.90
 -11  13  -1    9.50    1.60
  11 -13   1    8.10    5.50
  11 -13   1   15.70    8.80
  11 -13   1   28.20    7.50
  11 -13   1    9.30    4.10
  11 -13   1   10.40    4.00
  11 -13   1   23.80    5.10
 -12  13  -1    2.90    1.10
 -12  13  -1    2.90    1.10
  12 -13   1    6.90    4.20
  12 -13   1    2.00    6.20
  12 -13   1    2.50    3.30
  12 -13   1    8.30    5.20
  12 -13   1    4.20    3.40
 -13  13  -1  110.29    8.90
 -13  13  -1  102.79    8.60
  13 -13   1   79.29   12.20
  13 -13   1  115.09   10.50
  13 -13   1  121.99   12.00
 -14  13  -1   25.10    2.50
 -14  13  -1   20.50    2.30
  14 -13   1   30.10    5.90
  14 -13   1   30.00    4.50
  14 -13   1   10.00    5.70
  14 -13   1   13.30    6.00
 -15  13  -1    2.40    0.90
  15 -13   1   -0.30    4.10
  15 -13   1   -1.00    3.00
   6  12  -1   19.60    2.20
  -6 -12   1   17.50    2.90
  -6 -12   1   18.30    3.60
  -6 -12   1   15.90    3.10
   5  12  -1  137.99   12.00
   5  12  -1  157.48   11.80
   5  12  -1  159.98   11.90
  -5 -12   1  144.09   12.80
  -5 -12   1  131.09   14.20
  -5 -12   1  140.09   13.40
   4  12  -1   90.39    7.90
   4  12  -1   97.99    8.10
   4  12  -1   83.39    7.20
   4  12  -1   72.29    7.40
   4  12  -1   87.89    7.90
  -4 -12   1   69.89    8.70
  -4 -12   1   89.39   11.60
  -4 -12   1   86.69    8.70
   3  12  -1    3.10    1.60
   3  12  -1   -0.30    1.40
   3  12  -1    1.90    1.50
   3  12  -1    1.10    1.40
   3  12  -1    2.30    1.90
  -3 -12   1    5.50    5.90
  -3 -12   1    0.70    3.60
  -3 -12   1    1.70    1.70
  -3 -12   1    2.50    3.40
   2  12  -1   10.20    2.20
   2  12  -1   13.90    2.70
   2  12  -1   10.60    1.90
   2  12  -1    4.30    3.30
   2  12  -1   10.80    2.30
   2  12  -1    8.00    2.00
  -2 -12   1    9.40    3.70
  -2 -12   1    9.20    2.50
  -2 -12   1   11.40    4.00
  -2 -12   1    8.10    4.00
   1  12  -1    0.60    1.10
   1  12  -1   -0.90    1.40
   1  12  -1    2.60    1.50
  -1 -12   1    0.90    2.20
  -1 -12   1   -3.40    2.90
  -1 -12   1    6.70    3.50
  -1 -12   1    7.20    3.20
  -1 -12   1    5.80    3.60
   0  12  -1  150.98   12.40
   0  12  -1  142.59   12.00
   0  12  -1  150.38   11.90
   0 -12   1  157.78   13.60
   0 -12   1  130.29   13.50
   0 -12   1  131.29   19.00
   0 -12   1  162.48   14.80
  -1  12  -1  294.17   22.90
  -1  12  -1  294.97   23.20
  -1  12  -1  298.07   23.00
   1 -12   1  275.07   24.20
   1 -12   1  339.47   25.20
   1 -12   1  270.37   23.80
   1 -12   1  323.37   24.70
   1 -12   1  306.37   24.60
   1 -12   1  297.67   24.50
   1 -12   1  263.47   24.40
  -2  12  -1   78.59    7.10
   2 -12   1   72.19    9.60
   2 -12   1   85.59    8.60
   2 -12   1   76.19    8.60
   2 -12   1   90.39    8.80
   2 -12   1  103.39    9.70
   2 -12   1   83.29    8.80
   2 -12   1   75.39    9.00
   2 -12   1   96.29    9.60
   2 -12   1   96.99    8.20
   2 -12   1   82.39    9.60
   2 -12   1   88.99    8.90
  -3  12  -1   41.90    3.90
  -3  12  -1   42.60    4.20
   3 -12   1   54.79    8.70
   3 -12   1   53.69   10.80
   3 -12   1   32.10    6.20
   3 -12   1   42.50    6.90
   3 -12   1   46.90    5.30
   3 -12   1   41.40    5.50
   3 -12   1   53.69    6.80
   3 -12   1   37.60    7.10
   3 -12   1   54.69    7.00
   3 -12   1   50.19    5.90
   3 -12   1   51.49    5.80
   3 -12   1   44.90    6.00
  -4  12  -1  905.31   72.09
  -4  12  -1  861.51   73.39
   4 -12   1  931.91   73.49
   4 -12   1  877.01   73.59
   4 -12   1  985.70   76.39
   4 -12   1 1056.29   73.99
   4 -12   1  951.30   74.19
   4 -12   1  893.81   73.29
   4 -12   1 1010.80   73.59
   4 -12   1  988.10   74.69
   4 -12   1  959.70   73.49
   4 -12   1  936.61   74.79
   4 -12   1  964.20   73.89
   4 -12   1 1072.89   73.39
   4 -12   1  899.71   73.79
   4 -12   1  947.61   74.49
   5 -12   1   26.60    4.60
   5 -12   1   28.20    5.30
   5 -12   1   32.10    5.40
   5 -12   1   28.10    4.20
   5 -12   1   30.00    5.20
   5 -12   1   24.60    4.80
   5 -12   1   19.20    6.20
   5 -12   1   20.00    4.60
   5 -12   1   40.90    8.10
   5 -12   1   22.90    4.30
   5 -12   1   26.00    5.20
   5 -12   1   32.90    4.30
   5 -12   1   37.70    6.50
   5 -12   1   29.90    4.60
   5 -12   1   36.40    4.60
   6 -12   1    1.60    2.20
   6 -12   1    3.10    3.10
   6 -12   1    1.80    2.20
   6 -12   1    0.00    2.60
   6 -12   1   -1.10    2.40
   6 -12   1    2.40    2.80
   6 -12   1    5.40    3.30
   6 -12   1    4.70    5.80
   6 -12   1    6.40    3.40
   6 -12   1    2.10    2.80
   6 -12   1    4.00    3.50
   6 -12   1    3.50    2.60
   6 -12   1    1.80    4.70
   6 -12   1    2.60    2.30
   6 -12   1    0.70    3.40
   7 -12   1  234.98   20.70
   7 -12   1  275.67   20.70
   7 -12   1  266.07   23.90
   7 -12   1  269.77   20.90
   7 -12   1  217.08   21.20
   7 -12   1  255.47   22.30
   7 -12   1  237.48   21.50
   7 -12   1  217.78   20.70
   7 -12   1  231.08   21.00
   7 -12   1  239.58   21.50
   7 -12   1  234.68   20.90
   7 -12   1  241.68   21.00
   7 -12   1  277.07   20.60
   7 -12   1  253.77   20.70
   7 -12   1  250.97   20.40
   8 -12   1  640.64   54.19
   8 -12   1  685.43   57.19
   8 -12   1  743.63   54.09
   8 -12   1  741.33   53.99
   8 -12   1  608.44   56.59
   8 -12   1  721.73   54.19
   8 -12   1  666.23   54.39
   8 -12   1  619.94   54.19
   8 -12   1  653.83   54.89
   8 -12   1  771.52   54.49
   8 -12   1  776.52   53.99
   8 -12   1  694.43   54.09
   8 -12   1  664.03   55.49
  -9  12  -1  193.48   14.90
   9 -12   1  162.18   20.10
   9 -12   1  179.78   20.90
   9 -12   1  187.28   16.90
   9 -12   1  200.18   16.30
   9 -12   1  187.78   18.50
   9 -12   1  203.78   18.60
 -10  12  -1   49.80    5.10
 -10  12  -1   53.89    5.20
  10 -12   1   56.89    7.50
  10 -12   1   60.59    7.60
  10 -12   1   65.29    9.20
  10 -12   1   61.99    6.90
  10 -12   1   62.39    7.60
  10 -12   1   64.19   11.70
  10 -12   1   69.09    8.00
  10 -12   1   57.79   10.30
 -11  12  -1  198.28   15.30
 -11  12  -1  191.08   15.00
  11 -12   1  183.98   18.20
  11 -12   1  164.78   17.70
  11 -12   1  209.28   16.70
  11 -12   1  200.18   17.10
  11 -12   1  186.88   16.30
  11 -12   1  183.18   20.50
  11 -12   1  189.68   17.90
 -12  12  -1    9.90    1.60
 -12  12  -1   16.70    2.40
 -12  12  -1    5.20    1.60
  12 -12   1    6.70    6.10
  12 -12   1    5.90    5.00
  12 -12   1   12.10    4.00
  12 -12   1   10.80    5.50
  12 -12   1   10.70    8.80
  12 -12   1    8.50    4.00
 -13  12  -1   43.80    5.40
 -13  12  -1   49.50    4.50
 -13  12  -1   54.89    4.50
 -13  12  -1   46.60    5.60
  13 -12   1   44.90   10.00
  13 -12   1   33.90    6.70
  13 -12   1   46.50    9.40
  13 -12   1   58.39    8.30
 -14  12  -1  194.48   14.10
 -14  12  -1  178.78   14.00
 -14  12  -1  189.38   14.10
  14 -12   1  148.19   16.50
  14 -12   1  147.69   15.40
  14 -12   1  188.38   15.10
 -15  12  -1   36.30    3.80
 -15  12  -1   31.70    3.00
  15 -12   1   42.30    5.70
  15 -12   1   20.50    5.90
   7  11  -1    1.10    1.30
   7  11  -1    0.30    0.80
   7  11  -1   -0.50    0.90
  -7 -11   1   -2.70    2.00
  -7 -11   1   -2.40    2.70
  -7 -11   1    1.00    2.00
   6  11  -1   -1.70    1.00
   6  11  -1    0.20    1.10
   6  11  -1   -0.90    1.70
   6  11  -1   -1.30    1.10
   6  11  -1   -6.30    3.50
  -6 -11   1   -1.40    4.00
  -6 -11   1    0.30    2.40
  -6 -11   1   -2.40    3.90
  -6 -11   1   -1.20    2.10
   5  11  -1   46.90    6.00
   5  11  -1   42.50    4.50
   5  11  -1   33.20    5.70
   5  11  -1   46.90    5.10
   5  11  -1   46.70    4.70
   5  11  -1   41.90    4.90
  -5 -11   1   43.20    6.00
  -5 -11   1   32.60    7.90
  -5 -11   1   43.60    6.00
  -5 -11   1   51.29    6.10
   4  11  -1   25.30    4.60
   4  11  -1   25.20    3.20
   4  11  -1   21.70    3.20
   4  11  -1   27.10    3.30
   4  11  -1   19.10    3.50
  -4 -11   1   18.70    5.70
  -4 -11   1   24.10    4.80
  -4 -11   1   19.60    4.50
   3  11  -1   11.30    2.30
   3  11  -1   13.80    4.50
   3  11  -1   13.70    3.10
   3  11  -1    6.30    4.50
   3  11  -1   11.80    3.00
   3  11  -1   15.20    2.40
   3  11  -1   15.60    2.50
  -3 -11   1   10.70    4.30
  -3 -11   1   11.60    4.10
  -3 -11   1   13.60    2.80
  -3 -11   1   11.20    3.80
  -3 -11   1   19.20    3.30
   2  11  -1   -0.20    2.10
   2  11  -1   -3.00    2.30
   2  11  -1    0.20    1.40
   2  11  -1   -0.60    1.80
   2  11  -1   -0.10    1.20
  -2 -11   1   -1.30    2.70
  -2 -11   1    0.60    3.30
  -2 -11   1    1.10    3.10
  -2 -11   1   -1.20    2.80
   1  11  -1    1.50    1.40
   1  11  -1   -5.30    3.30
   1  11  -1   -0.10    1.50
   1  11  -1    1.30    1.10
  -1 -11   1    0.10    2.80
  -1 -11   1    1.80    2.80
  -1 -11   1   -0.60    2.10
  -1 -11   1   -2.70    3.00
  -1 -11   1   -1.80    2.60
  -1 -11   1   -0.80    2.70
  -1 -11   1    2.00    2.90
   0  11  -1   17.40    2.40
   0  11  -1   22.10    2.40
   0  11  -1    7.60    3.50
   0  11  -1   20.70    4.50
   0  11  -1   18.10    3.20
   0  11  -1   14.20    3.50
   0 -11   1   18.10    4.40
   0 -11   1   16.30    3.70
   0 -11   1   12.70    4.00
   0 -11   1   13.00    3.10
   0 -11   1   15.20    3.50
   0 -11   1   18.30    3.50
   0 -11   1   18.30    3.80
   0 -11   1   12.00    3.70
  -1  11  -1   52.79    4.50
  -1  11  -1   45.70    4.70
  -1  11  -1   35.00    7.20
  -1  11  -1   42.40    5.60
   1 -11   1   51.69    5.80
   1 -11   1   46.50    6.00
   1 -11   1   43.70    6.60
   1 -11   1   52.59    6.50
   1 -11   1   56.29    6.90
   1 -11   1   52.69    6.00
   1 -11   1   53.89    7.10
  -2  11  -1    7.70    1.30
   2 -11   1    5.30    3.00
   2 -11   1    8.50    2.60
   2 -11   1    5.30    2.90
   2 -11   1   -4.20    8.70
   2 -11   1    9.60    3.60
   2 -11   1    5.70    4.10
   2 -11   1    7.50    2.80
  -3  11  -1    1.20    0.80
   3 -11   1    0.90    1.40
   3 -11   1   -0.50    2.10
   3 -11   1    4.00    3.00
   3 -11   1    7.50    3.30
   3 -11   1    1.90    2.00
   3 -11   1    2.00    2.90
   3 -11   1    6.00    3.10
   3 -11   1   -0.90    1.40
   3 -11   1    2.90    6.10
   3 -11   1   -0.40    2.10
   3 -11   1    3.00    2.60
  -4  11  -1   21.60    3.50
   4 -11   1   18.60    3.30
   4 -11   1   13.20    4.20
   4 -11   1   15.70    3.30
   4 -11   1   19.20    4.20
   4 -11   1   12.10    3.40
   4 -11   1   23.70    6.60
   4 -11   1   10.60    4.30
   4 -11   1   16.70    4.20
   4 -11   1   18.20    4.90
   4 -11   1   18.20    3.30
   4 -11   1   12.10    3.40
   4 -11   1   20.90    3.30
   4 -11   1   20.50    3.80
  -5  11  -1   29.20    4.00
   5 -11   1   24.90    3.90
   5 -11   1   25.80    4.80
   5 -11   1   27.50    4.00
   5 -11   1   19.40    6.30
   5 -11   1   17.60    4.90
   5 -11   1   25.60    4.40
   5 -11   1   27.80    4.50
   5 -11   1   25.90    3.90
   5 -11   1   30.00    4.50
   5 -11   1   33.50    4.90
   5 -11   1   23.60    3.80
   5 -11   1   20.10    6.60
   5 -11   1   25.60    5.20
   5 -11   1   26.00    3.90
   6 -11   1   20.40    4.20
   6 -11   1   23.50    4.40
   6 -11   1   26.80    4.00
   6 -11   1   15.30    5.70
   6 -11   1   19.60    4.80
   6 -11   1   28.10    4.80
   6 -11   1   27.60    4.00
   6 -11   1   15.30    5.10
   6 -11   1   23.90    4.60
   6 -11   1   18.70    4.10
   6 -11   1   24.40    4.00
   6 -11   1   18.10    3.90
   6 -11   1   23.30    6.50
   6 -11   1   21.00    3.60
  -7  11  -1   -1.70    2.20
  -7  11  -1    0.70    1.90
  -7  11  -1    0.10    0.60
   7 -11   1   -0.80    4.40
   7 -11   1   -1.80    1.60
   7 -11   1    2.90    2.90
   7 -11   1   -0.90    2.50
   7 -11   1    0.40    1.50
   7 -11   1   -2.30    2.60
   7 -11   1   -0.40    1.90
   7 -11   1    2.90    2.70
   7 -11   1   -3.50    2.00
   7 -11   1   -0.10    2.20
   7 -11   1   -1.60    4.10
   7 -11   1    1.60    2.50
  -8  11  -1    0.70    2.10
  -8  11  -1    2.20    0.90
   8 -11   1    2.80    2.30
   8 -11   1    7.70    5.20
   8 -11   1    3.00    3.20
   8 -11   1   -2.50    2.50
   8 -11   1    7.50    3.70
   8 -11   1   -1.80    2.50
   8 -11   1    1.80    1.80
   8 -11   1    2.80    2.80
   8 -11   1    4.40    4.30
   8 -11   1    3.10    3.30
   8 -11   1    3.40    3.40
   8 -11   1    0.50    2.60
   8 -11   1    2.90    2.40
   8 -11   1    1.00    2.80
  -9  11  -1    7.40    1.30
  -9  11  -1    5.60    2.40
   9 -11   1    6.10    4.40
   9 -11   1    8.00    3.40
   9 -11   1    5.60    3.00
   9 -11   1   20.00    5.60
   9 -11   1   13.90    4.00
   9 -11   1   11.40    3.60
   9 -11   1    2.90    2.60
   9 -11   1    3.60    5.80
   9 -11   1    9.70    4.20
   9 -11   1    8.70    2.60
   9 -11   1    3.00    3.70
   9 -11   1   12.00    4.20
   9 -11   1   10.30    3.40
 -10  11  -1    5.00    2.40
 -10  11  -1    4.00    1.30
  10 -11   1   -1.70    4.70
  10 -11   1   -4.70    2.60
  10 -11   1   -2.50    7.80
  10 -11   1    5.80    4.60
 -11  11  -1    4.40    1.50
 -11  11  -1    2.50    1.50
 -11  11  -1    1.50    1.10
  11 -11   1    1.60    3.80
  11 -11   1    2.30    3.60
  11 -11   1    6.30    3.70
  11 -11   1    1.60    4.70
  11 -11   1   -0.70    3.80
  11 -11   1   -3.40    6.00
 -12  11  -1  146.69   12.10
 -12  11  -1  143.69   11.70
 -12  11  -1  146.49   11.70
  12 -11   1  137.69   14.50
  12 -11   1  122.99   12.50
  12 -11   1  154.98   13.50
  12 -11   1  147.69   14.60
  12 -11   1  154.28   13.40
 -13  11  -1   12.70    2.00
 -13  11  -1    8.00    2.10
 -13  11  -1   14.50    3.00
 -13  11  -1   11.20    1.90
  13 -11   1   14.20    4.00
  13 -11   1    5.70    6.30
  13 -11   1   15.60    4.70
  13 -11   1    4.40    6.10
 -14  11  -1    1.80    1.20
 -14  11  -1    2.70    1.20
 -14  11  -1    2.50    2.00
  14 -11   1   -1.00    3.30
  14 -11   1   -5.40    5.30
  14 -11   1   -2.30    2.50
  14 -11   1   -5.50    4.10
 -15  11  -1    0.70    0.90
 -15  11  -1    1.90    1.20
 -15  11  -1    1.20    1.10
  15 -11   1    1.00    2.80
  15 -11   1    4.50    4.90
   8  10  -1   -0.40    0.70
   8  10  -1   -0.90    0.80
   8  10  -1    1.00    1.40
  -8 -10   1    1.80    2.30
  -8 -10   1   -1.00    1.80
  -8 -10   1    0.80    1.60
  -8 -10   1   -1.80    2.20
   7  10  -1    1.70    2.50
   7  10  -1   -0.60    1.00
   7  10  -1    0.50    1.00
   7  10  -1   -1.10    1.70
   7  10  -1   -0.60    1.20
  -7 -10   1   -0.70    2.40
  -7 -10   1    2.00    2.60
  -7 -10   1    5.60    4.70
   6  10  -1    4.30    3.40
   6  10  -1    1.20    1.50
   6  10  -1    6.20    2.60
   6  10  -1    3.30    1.70
   6  10  -1   -0.60    1.90
   6  10  -1    2.80    1.80
  -6 -10   1    1.70    2.60
  -6 -10   1    1.20    3.20
  -6 -10   1    0.70    2.30
   5  10  -1    3.00    1.70
   5  10  -1    5.10    1.80
   5  10  -1   -4.10    2.80
   5  10  -1    1.20    2.60
   5  10  -1    0.60    1.70
   5  10  -1    0.00    2.10
   5  10  -1    2.40    1.90
  -5 -10   1    0.00    2.30
  -5 -10   1    0.60    2.60
  -5 -10   1    0.20    3.00
   4  10  -1  151.18   13.70
   4  10  -1  153.58   12.90
   4  10  -1  144.99   12.00
   4  10  -1  146.99   12.00
   4  10  -1  144.39   12.20
   4  10  -1  151.88   12.50
   4  10  -1  134.49   13.50
  -4 -10   1  134.39   13.30
  -4 -10   1  145.29   12.60
   3  10  -1  221.18   16.50
   3  10  -1  217.18   16.90
   3  10  -1  212.38   17.10
   3  10  -1  208.68   18.00
   3  10  -1  224.78   18.20
   3  10  -1  202.98   17.40
  -3 -10   1  203.98   16.90
  -3 -10   1  209.38   18.20
  -3 -10   1  186.08   17.00
  -3 -10   1  182.08   19.60
  -3 -10   1  185.08   17.70
   2  10  -1   31.00    3.50
   2  10  -1   27.70    5.00
   2  10  -1   21.10    3.90
   2  10  -1   29.60    3.50
   2  10  -1   30.70    3.50
   2  10  -1   20.30    4.30
   2  10  -1   29.10    3.20
  -2 -10   1   18.10    4.10
  -2 -10   1   23.80    5.10
  -2 -10   1   23.00    5.30
  -2 -10   1   26.10    4.60
  -2 -10   1   29.50    4.10
  -2 -10   1   22.30    3.70
   1  10  -1 1081.49   78.49
   1  10  -1 1041.00   78.69
   1  10  -1  996.70   79.09
   1  10  -1 1115.39   78.39
   1  10  -1 1074.19   80.79
  -1 -10   1  951.60   79.19
  -1 -10   1  984.80   79.59
  -1 -10   1 1042.60   79.69
  -1 -10   1  941.01   79.29
  -1 -10   1 1101.19   78.69
  -1 -10   1  965.90   80.79
  -1 -10   1 1054.39   80.99
   0  10  -1   99.79   10.10
   0  10  -1   99.09    9.40
   0  10  -1  100.09    9.50
   0  10  -1  106.49    8.50
   0 -10   1   84.19   10.40
   0 -10   1  115.29   10.10
   0 -10   1   97.79    9.60
   0 -10   1  108.29    9.80
  -1  10  -1   88.19    7.50
  -1  10  -1   79.19    8.90
  -1  10  -1   95.69    7.80
  -1  10  -1   88.79    8.60
   1 -10   1  104.79    9.80
   1 -10   1   94.59    9.80
  -2  10  -1  214.08   19.60
  -2  10  -1  232.48   20.70
   2 -10   1  273.67   20.90
   2 -10   1  258.77   21.10
  -3  10  -1    8.50    1.20
  -3  10  -1    5.70    2.20
   3 -10   1    8.00    1.90
   3 -10   1    9.80    3.10
   3 -10   1    8.70    2.60
  -4  10  -1   56.49    5.60
   4 -10   1   48.50    5.50
   4 -10   1   52.39    6.60
   4 -10   1   54.09    6.60
  -5  10  -1   10.10    2.30
  -5  10  -1    1.00    2.50
  -5  10  -1    6.00    2.70
  -5  10  -1    6.20    2.00
  -5  10  -1    4.80    1.70
   5 -10   1   11.00    3.10
   5 -10   1    8.60    2.40
   5 -10   1    7.10    2.80
  -6  10  -1  113.99   12.00
  -6  10  -1  130.79   11.50
  -6  10  -1  126.89   11.50
  -6  10  -1  142.79   10.30
   6 -10   1  140.29   12.10
   6 -10   1  134.49   12.00
   6 -10   1  143.49   12.70
  -7  10  -1  847.72   65.29
  -7  10  -1  794.72   65.69
  -7  10  -1  824.62   65.49
   7 -10   1  799.02   65.79
   7 -10   1  851.81   66.19
   7 -10   1  951.00   65.99
   7 -10   1  871.21   66.49
   7 -10   1  873.91   66.29
  -8  10  -1  249.08   21.20
  -8  10  -1  227.18   21.40
  -8  10  -1  246.38   20.00
  -8  10  -1  252.97   20.10
  -8  10  -1  239.98   20.80
   8 -10   1  256.47   21.90
   8 -10   1  241.18   22.50
   8 -10   1  264.37   24.10
   8 -10   1  269.67   21.50
   8 -10   1  278.67   21.20
   8 -10   1  285.97   21.40
   8 -10   1  269.77   22.30
   8 -10   1  266.37   21.50
   8 -10   1  305.47   21.50
  -9  10  -1   38.10    5.40
  -9  10  -1   42.50    3.70
  -9  10  -1   31.40    4.80
  -9  10  -1   34.20    3.30
  -9  10  -1   32.20    4.50
   9 -10   1   38.90    5.30
   9 -10   1   31.30    6.90
   9 -10   1   45.60    9.10
   9 -10   1   40.00    4.80
   9 -10   1   29.30    5.70
   9 -10   1   34.40    5.30
   9 -10   1   37.20    6.10
   9 -10   1   27.50    5.50
   9 -10   1   40.00    6.00
   9 -10   1   31.90    5.90
   9 -10   1   46.30    5.30
 -10  10  -1   19.50    2.30
 -10  10  -1   15.70    3.30
 -10  10  -1   22.70    2.80
 -10  10  -1   16.20    3.70
 -10  10  -1   14.60    2.20
  10 -10   1   16.00    4.70
  10 -10   1   22.50    5.00
  10 -10   1   18.90    4.40
  10 -10   1   24.70    5.80
  10 -10   1   15.80    4.10
  10 -10   1   14.50    3.80
  10 -10   1   13.30    3.70
  10 -10   1   16.10    6.70
 -11  10  -1  143.69   13.80
 -11  10  -1  155.18   13.90
 -11  10  -1  150.88   12.80
 -11  10  -1  158.78   12.80
 -11  10  -1  165.78   13.20
  11 -10   1  184.48   17.00
  11 -10   1  164.48   14.40
  11 -10   1  152.58   18.20
  11 -10   1  180.68   15.20
  11 -10   1  165.38   17.40
  11 -10   1  143.79   15.20
 -12  10  -1    5.20    1.60
 -12  10  -1    2.00    1.60
 -12  10  -1    5.20    2.90
 -12  10  -1    4.70    1.60
 -12  10  -1    1.90    2.70
  12 -10   1    9.60    4.50
  12 -10   1    7.30    3.70
  12 -10   1    1.20    6.80
  12 -10   1    4.60    3.20
  12 -10   1   10.90    3.60
 -13  10  -1  269.47   21.70
 -13  10  -1  273.27   22.20
 -13  10  -1  324.57   25.20
 -13  10  -1  273.87   21.80
 -13  10  -1  266.87   21.80
  13 -10   1  269.37   23.60
  13 -10   1  294.67   22.90
  13 -10   1  249.28   27.60
 -14  10  -1  115.69   11.00
 -14  10  -1  106.19   10.60
 -14  10  -1  128.29   10.40
 -14  10  -1  140.79   10.60
 -14  10  -1  121.69   10.20
  14 -10   1  137.39   14.70
  14 -10   1  134.09   15.30
 -15  10  -1  103.49    8.20
 -15  10  -1  104.89    8.30
 -15  10  -1   85.99    8.50
 -15  10  -1   83.19    7.90
  15 -10   1  102.59    9.70
  15 -10   1  103.09   13.10
  16 -10   1    5.00    3.30
  16 -10   1    6.20    4.40
   9   9  -1   -0.10    1.30
   9   9  -1    1.30    0.80
  -9  -9   1    0.10    2.40
  -9  -9   1    2.70    1.80
  -9  -9   1   -0.80    1.50
  -9  -9   1    0.90    1.90
   8   9  -1   -0.80    0.90
   8   9  -1    0.60    1.40
   8   9  -1   -0.40    1.10
   8   9  -1   -1.30    1.60
   8   9  -1    5.10    2.40
  -8  -9   1    0.70    2.60
  -8  -9   1    0.80    2.50
  -8  -9   1   -0.50    2.00
   7   9  -1    4.70    3.30
   7   9  -1    3.20    1.80
   7   9  -1    3.70    1.60
   7   9  -1    6.40    1.70
   7   9  -1   11.30    3.50
   7   9  -1    2.40    2.10
  -7  -9   1    3.00    2.40
  -7  -9   1    3.80    3.10
  -7  -9   1    1.40    2.60
   6   9  -1    0.50    1.50
   6   9  -1    3.10    2.10
   6   9  -1   -0.80    1.80
   6   9  -1   -0.40    1.60
   6   9  -1    2.90    2.90
   6   9  -1    0.50    2.70
   6   9  -1   -0.50    1.50
  -6  -9   1   -2.00    2.80
  -6  -9   1    1.10    2.40
  -6  -9   1   -2.10    3.00
   5   9  -1    1.00    2.80
   5   9  -1   -1.60    3.00
   5   9  -1   -0.20    1.70
   5   9  -1   -0.20    2.20
   5   9  -1   -0.40    2.00
   5   9  -1   -1.30    1.50
   5   9  -1    0.50    1.50
  -5  -9   1   -3.20    3.10
  -5  -9   1    0.00    2.30
  -5  -9   1   -3.50    2.90
   4   9  -1   78.09    7.40
   4   9  -1   86.49    7.30
   4   9  -1   87.79    9.00
   4   9  -1   61.59    9.00
   4   9  -1   82.69    8.00
   4   9  -1   78.89    7.00
   4   9  -1   85.09    8.40
  -4  -9   1   77.29    8.90
  -4  -9   1   61.99   10.10
  -4  -9   1   71.89    8.60
  -4  -9   1   86.09    7.90
   3   9  -1   26.20    5.00
   3   9  -1   33.30    3.60
   3   9  -1   31.20    3.80
   3   9  -1   37.00    4.50
   3   9  -1   29.10    4.70
  -3  -9   1   37.70    4.30
  -3  -9   1   27.10    4.20
  -3  -9   1   36.30    4.90
  -3  -9   1   24.00    5.20
   2   9  -1   37.70    5.20
   2   9  -1   42.50    4.50
   2   9  -1   39.40    4.10
   2   9  -1   39.40    3.90
   2   9  -1   45.70    6.00
   2   9  -1   39.00    5.30
  -2  -9   1   26.40    5.00
  -2  -9   1   38.40    5.20
   1   9  -1    3.40    1.90
   1   9  -1    3.10    2.20
   1   9  -1    0.90    1.30
   1   9  -1    5.10    2.30
  -1  -9   1    2.20    2.70
  -1  -9   1   -0.50    2.30
   0   9  -1    3.00    1.40
   0   9  -1    3.30    2.00
   0   9  -1    2.80    1.80
   0   9  -1    3.20    1.40
   0   9  -1    1.70    1.90
   0  -9   1    6.80    2.90
   0  -9   1    4.30    2.50
  -1   9  -1   61.39    9.50
  -1   9  -1   56.59    6.60
  -1   9  -1   58.89    6.30
  -1   9  -1   61.99    5.40
   1  -9   1   67.49    7.40
   1  -9   1   70.89    7.20
  -2   9  -1    8.70    2.50
  -2   9  -1   10.20    1.50
  -2   9  -1    5.60    2.00
   2  -9   1   13.00    2.00
   2  -9   1   10.70    3.10
   2  -9   1   13.80    3.20
  -3   9  -1   -0.40    1.20
  -3   9  -1   -1.00    1.30
  -3   9  -1   -0.60    1.70
   3  -9   1    0.00    1.90
   3  -9   1   -0.60    1.10
   3  -9   1    2.00    2.30
  -4   9  -1   28.50    4.00
  -4   9  -1   35.00    4.00
  -4   9  -1   37.30    4.90
   4  -9   1   40.90    4.20
   4  -9   1   34.30    5.00
  -5   9  -1   -1.80    1.40
  -5   9  -1    0.90    1.20
  -5   9  -1   -1.20    1.20
  -5   9  -1   -0.40    1.40
   5  -9   1    0.20    1.50
   5  -9   1    0.10    2.10
   5  -9   1    0.50    1.80
  -6   9  -1    3.30    1.90
  -6   9  -1    4.20    0.80
  -6   9  -1    6.70    1.60
   6  -9   1    5.00    2.20
   6  -9   1    3.40    2.10
   6  -9   1    7.80    2.60
  -7   9  -1  176.38   15.10
  -7   9  -1  181.38   15.50
  -7   9  -1  187.28   14.30
  -7   9  -1  188.38   15.40
   7  -9   1  196.08   16.10
   7  -9   1  179.38   15.40
   7  -9   1  185.88   16.00
  -8   9  -1    1.10    0.80
  -8   9  -1    1.90    2.10
  -8   9  -1    1.50    0.90
  -8   9  -1    0.60    1.80
   8  -9   1    1.90    2.50
  -9   9  -1   48.40    6.10
  -9   9  -1   63.79    5.60
  -9   9  -1   46.80    6.80
  -9   9  -1   54.39    6.00
  -9   9  -1   57.49    6.00
  -9   9  -1   59.39    4.90
   9  -9   1   57.19    6.30
   9  -9   1   54.19    6.60
   9  -9   1   59.29    6.70
   9  -9   1   65.99    7.30
   9  -9   1   63.89   11.00
   9  -9   1   61.09   13.90
   9  -9   1   47.30    7.70
 -10   9  -1    5.60    2.60
 -10   9  -1   10.60    3.30
 -10   9  -1   13.50    2.00
 -10   9  -1   16.90    2.10
 -10   9  -1   11.10    2.30
 -10   9  -1   11.30    2.90
  10  -9   1   15.60    3.60
  10  -9   1   14.00    4.20
  10  -9   1   11.50    4.60
  10  -9   1   24.20    7.70
  10  -9   1   10.50    3.30
  10  -9   1   12.50    3.60
  10  -9   1   12.70    3.90
 -11   9  -1    0.80    2.40
 -11   9  -1   -1.20    0.90
 -11   9  -1    4.80    3.40
 -11   9  -1   -1.50    2.20
 -11   9  -1   -0.30    1.50
  11  -9   1    2.60    3.50
  11  -9   1   -5.00    2.80
  11  -9   1    1.60    3.00
  11  -9   1   -1.90    3.30
  11  -9   1    1.20    6.20
  11  -9   1   -2.50    4.80
 -12   9  -1   39.30    4.30
 -12   9  -1   43.50    7.60
 -12   9  -1   43.90    4.20
 -12   9  -1   42.80    4.10
 -12   9  -1   39.10    4.70
  12  -9   1   31.20    9.20
  12  -9   1   30.20    6.80
  12  -9   1   28.70    6.10
  12  -9   1   38.40    6.20
 -13   9  -1    1.20    1.30
 -13   9  -1    3.40    2.80
 -13   9  -1    1.50    1.80
 -13   9  -1   -5.60    2.40
 -13   9  -1    0.30    2.20
 -13   9  -1    0.50    1.30
 -13   9  -1    0.00    1.90
  13  -9   1   -5.60    3.40
  13  -9   1   -0.50    5.90
  13  -9   1    2.60    3.70
  13  -9   1   -2.50    5.50
 -14   9  -1   -5.50    2.70
 -14   9  -1    3.00    1.70
 -14   9  -1    2.00    1.70
 -14   9  -1    1.70    2.60
 -14   9  -1    2.30    1.30
 -14   9  -1    4.00    1.60
  14  -9   1    0.00    5.20
  14  -9   1    4.90    4.60
 -15   9  -1    4.10    1.50
 -15   9  -1    4.00    1.40
 -15   9  -1    1.80    1.10
  15  -9   1    4.80    2.80
  15  -9   1    3.90    4.90
 -16   9  -1    0.40    1.00
 -16   9  -1    0.00    0.90
 -16   9  -1    0.10    0.80
  16  -9   1    0.60    3.30
  16  -9   1   -3.00    2.20
  10   8  -1   37.20    3.80
 -10  -8   1   34.70    4.10
   9   8  -1   13.30    3.20
   9   8  -1    6.20    1.70
   9   8  -1    5.00    1.10
   9   8  -1    6.10    2.20
  -9  -8   1   10.30    3.00
  -9  -8   1    8.80    2.90
  -9  -8   1    7.90    2.20
   8   8  -1  211.28   18.60
   8   8  -1  239.08   18.70
   8   8  -1  196.08   16.70
   8   8  -1  232.78   17.50
   8   8  -1  172.78   16.60
  -8  -8   1  220.18   17.70
  -8  -8   1  194.48   17.70
  -8  -8   1  239.58   18.20
   7   8  -1  217.68   17.90
   7   8  -1  211.78   17.00
   7   8  -1  198.78   17.10
   7   8  -1  241.18   19.10
   7   8  -1  226.78   17.70
   7   8  -1  227.68   18.60
   7   8  -1  199.48   17.30
  -7  -8   1  214.88   17.90
  -7  -8   1  213.68   18.40
  -7  -8   1  181.58   17.90
   6   8  -1  549.85   41.50
   6   8  -1  504.15   40.00
   6   8  -1  526.55   40.30
   6   8  -1  527.35   39.80
   6   8  -1  510.95   40.50
   6   8  -1  537.05   41.10
   6   8  -1  522.45   39.90
  -6  -8   1  540.35   41.40
  -6  -8   1  470.95   40.40
  -6  -8   1  462.75   40.70
   5   8  -1  147.79   14.60
   5   8  -1  157.28   12.50
   5   8  -1  155.68   12.50
   5   8  -1  149.39   13.20
   5   8  -1  160.38   14.00
   5   8  -1  169.88   14.30
   5   8  -1  153.78   13.00
   5   8  -1  155.18   12.70
  -5  -8   1  142.59   13.70
  -5  -8   1  129.19   15.00
  -5  -8   1  145.59   13.30
  -5  -8   1  148.59   14.10
   4   8  -1  750.92   52.19
   4   8  -1  713.33   53.19
   4   8  -1  673.83   52.69
   4   8  -1  755.52   54.49
   4   8  -1  579.44   53.69
   4   8  -1  746.03   53.69
   4   8  -1  734.93   52.39
  -4  -8   1  636.64   53.39
  -4  -8   1  645.34   53.29
  -4  -8   1  651.93   52.69
  -4  -8   1  583.94   54.69
   3   8  -1  436.36   32.00
   3   8  -1  432.06   31.90
   3   8  -1  421.46   33.70
   3   8  -1  413.96   32.80
   3   8  -1  418.16   33.10
  -3  -8   1  361.06   34.20
  -3  -8   1  398.36   33.20
   2   8  -1   -0.60    1.10
   2   8  -1    3.10    2.10
   2   8  -1   -0.50    1.40
   2   8  -1    0.70    2.00
   2   8  -1    3.00    2.10
  -2  -8   1   -2.10    1.90
  -2  -8   1    0.80    2.30
   1   8  -1  281.37   23.40
   1   8  -1  261.47   23.10
   1   8  -1  312.77   24.80
   1   8  -1  292.07   22.50
   1   8  -1  295.37   22.80
  -1  -8   1  306.57   24.00
  -1  -8   1  286.47   24.40
   0   8  -1  456.35   40.30
   0   8  -1  500.15   45.10
   0   8  -1  536.65   39.80
   0   8  -1  529.15   41.10
   0   8  -1  521.85   40.00
   0   8  -1  504.95   40.70
   0  -8   1  557.24   41.70
   0  -8   1  570.54   41.40
  -1   8  -1  713.23   58.29
  -1   8  -1  727.53   59.39
  -1   8  -1  735.03   60.49
  -1   8  -1  759.12   58.49
   1  -8   1  787.12   59.79
   1  -8   1  832.02   58.59
   1  -8   1  831.52   60.09
  -2   8  -1  330.37   28.10
  -2   8  -1  303.97   27.10
   2  -8   1  358.56   27.80
   2  -8   1  359.96   27.60
   2  -8   1  361.06   26.70
  -3   8  -1 1264.77   95.69
  -3   8  -1 1134.19   94.39
  -3   8  -1 1061.09   94.69
   3  -8   1 1361.66   94.69
   3  -8   1 1303.07   95.19
   3  -8   1 1334.37   95.39
  -4   8  -1  168.98   13.70
  -4   8  -1  162.38   14.50
   4  -8   1  172.98   14.50
   4  -8   1  178.18   14.10
   4  -8   1  163.48   14.40
  -5   8  -1   41.50    3.90
  -5   8  -1   32.50    4.40
   5  -8   1   40.70    4.80
   5  -8   1   39.60    4.60
  -6   8  -1   -0.80    1.10
  -6   8  -1    0.00    1.40
   6  -8   1   -0.70    1.80
   6  -8   1    0.10    2.00
   6  -8   1   -0.60    1.60
  -7   8  -1  457.75   36.00
  -7   8  -1  464.25   35.70
  -7   8  -1  480.55   35.10
  -7   8  -1  449.16   36.20
  -7   8  -1  443.46   35.00
   7  -8   1  528.55   36.80
   7  -8   1  410.66   35.70
   7  -8   1  452.45   36.50
  -8   8  -1  563.54   44.20
  -8   8  -1  568.54   45.40
  -8   8  -1  588.64   45.10
  -8   8  -1  599.34   44.80
   8  -8   1  574.04   45.70
  -9   8  -1    2.30    1.00
  -9   8  -1    1.90    2.00
  -9   8  -1    1.10    1.20
  -9   8  -1    1.00    2.10
  -9   8  -1    3.20    2.20
  -9   8  -1    1.30    1.90
  -9   8  -1    1.00    0.90
   9  -8   1    0.70    2.80
   9  -8   1    5.30    5.10
   9  -8   1   -1.60    2.40
 -10   8  -1  806.62   65.89
 -10   8  -1  828.72   65.19
 -10   8  -1  860.61   64.69
 -10   8  -1  823.92   65.59
 -10   8  -1  860.91   65.19
  10  -8   1  842.12   65.29
  10  -8   1  967.50   65.69
  10  -8   1  908.11   68.79
  10  -8   1  838.92   66.19
  10  -8   1  723.03   65.89
 -11   8  -1   88.19    7.70
 -11   8  -1   73.59    8.60
 -11   8  -1   81.29    8.70
 -11   8  -1   84.29    7.90
 -11   8  -1   87.69    8.60
 -11   8  -1  105.09   10.10
 -11   8  -1   96.39    7.50
 -11   8  -1   89.89    7.40
  11  -8   1  102.59    8.60
  11  -8   1   69.49    9.20
  11  -8   1   95.69   12.50
  11  -8   1   72.39    8.80
  11  -8   1   80.49   10.40
  11  -8   1   80.09    7.50
  11  -8   1   69.89   10.20
  11  -8   1   92.19    9.30
 -12   8  -1    0.30    1.80
 -12   8  -1    2.10    1.40
 -12   8  -1    0.20    1.70
 -12   8  -1   -1.80    2.50
 -12   8  -1    0.50    1.50
 -12   8  -1   -4.20    2.30
 -12   8  -1   -0.90    1.30
  12  -8   1    4.00    1.90
  12  -8   1   -4.00    3.00
  12  -8   1    1.00    3.80
  12  -8   1    1.00    4.50
  12  -8   1   -6.00    5.10
 -13   8  -1   11.00    2.50
 -13   8  -1    6.70    1.90
 -13   8  -1    3.10    2.60
 -13   8  -1    5.90    2.00
 -13   8  -1    4.40    2.20
 -13   8  -1    7.20    1.90
 -13   8  -1    4.50    2.80
  13  -8   1    2.90    5.90
  13  -8   1    5.90    4.70
  13  -8   1    4.80    3.90
 -14   8  -1   71.49    7.10
 -14   8  -1   63.99    7.80
 -14   8  -1   66.29    6.00
 -14   8  -1   56.89    6.20
 -14   8  -1   67.39    6.00
  14  -8   1   59.29   10.30
  14  -8   1   64.09    8.20
  14  -8   1   45.60    9.00
 -15   8  -1   60.99    5.40
 -15   8  -1   58.09    6.80
 -15   8  -1   59.89    5.30
 -15   8  -1   49.30    5.10
  15  -8   1   65.99    7.30
  15  -8   1   49.60    8.80
 -16   8  -1    5.90    1.10
 -16   8  -1   12.30    2.10
  16  -8   1    4.30    3.60
 -11  -7   1    3.80    2.20
 -11  -7   1    1.80    2.00
  10   7  -1    8.30    3.70
  10   7  -1   12.50    2.70
  10   7  -1   11.40    1.50
 -10  -7   1   14.40    3.90
 -10  -7   1   12.20    3.50
   9   7  -1   35.20    3.40
   9   7  -1   35.40    4.40
   9   7  -1   48.20    7.90
   9   7  -1   30.00    3.10
   9   7  -1   25.10    4.00
  -9  -7   1   34.90    6.30
  -9  -7   1   34.40    5.10
  -9  -7   1   27.30    4.90
   8   7  -1    2.10    1.50
   8   7  -1    5.80    3.40
   8   7  -1    4.50    1.50
   8   7  -1    3.80    2.40
   8   7  -1    2.50    1.50
   8   7  -1   -0.80    1.80
   8   7  -1    1.70    3.00
  -8  -7   1    3.70    2.80
  -8  -7   1    2.80    2.60
   7   7  -1    0.40    2.10
   7   7  -1    1.90    1.60
   7   7  -1    3.30    2.90
   7   7  -1    1.10    1.60
   7   7  -1    0.70    1.60
   7   7  -1   -1.70    2.00
   7   7  -1    0.40    2.90
  -7  -7   1    0.10    2.50
  -7  -7   1   -0.60    2.90
  -7  -7   1    0.50    2.70
   6   7  -1   -0.60    2.00
   6   7  -1    0.60    2.50
   6   7  -1    2.50    1.50
   6   7  -1    3.20    3.10
   6   7  -1    3.50    2.10
   6   7  -1    3.50    2.90
   6   7  -1   -0.10    1.50
   6   7  -1    2.30    1.60
  -6  -7   1   -5.70    2.70
  -6  -7   1   -0.50    3.00
  -6  -7   1    1.80    2.40
  -6  -7   1    4.00    3.10
  -6  -7   1   -1.70    2.90
  -6  -7   1    0.80    3.10
   5   7  -1   38.70    4.80
   5   7  -1   39.40    5.70
   5   7  -1   33.60    5.20
   5   7  -1   32.70    4.90
   5   7  -1   32.60    6.10
   5   7  -1   40.00    3.80
  -5  -7   1   36.30    5.60
  -5  -7   1   23.20    6.00
  -5  -7   1   34.50    4.70
  -5  -7   1   25.10    4.90
   4   7  -1    3.70    1.40
   4   7  -1    4.20    2.40
   4   7  -1    0.30    2.30
   4   7  -1    4.90    1.60
   4   7  -1    4.10    2.00
   4   7  -1    4.40    2.70
  -4  -7   1    1.00    3.10
  -4  -7   1    0.40    2.30
  -4  -7   1    1.50    2.40
  -4  -7   1    5.60    2.80
   3   7  -1    3.50    2.30
   3   7  -1    3.20    1.10
   3   7  -1    4.10    1.50
   3   7  -1    5.00    2.30
   3   7  -1    3.60    1.90
   3   7  -1    2.20    2.10
   3   7  -1    6.40    1.40
  -3  -7   1   -0.10    2.60
  -3  -7   1    3.00    1.90
  -3  -7   1    3.00    2.30
   2   7  -1   18.30    3.30
   2   7  -1   14.30    3.10
   2   7  -1    8.80    3.20
   2   7  -1   15.60    2.10
   2   7  -1   12.70    2.30
   2   7  -1   17.80    2.20
   2   7  -1   23.80    3.30
  -2  -7   1   12.00    3.60
  -2  -7   1   16.60    2.90
  -2  -7   1   18.00    3.50
   1   7  -1   28.00    2.70
   1   7  -1   26.50    3.50
   1   7  -1   22.10    4.30
   1   7  -1   25.50    3.00
   1   7  -1   22.60    4.00
   1   7  -1   20.00    4.30
   1   7  -1   27.90    2.60
  -1  -7   1   30.30    4.40
  -1  -7   1   24.90    4.50
   0   7  -1   -1.00    1.70
   0   7  -1    0.40    0.90
   0   7  -1    1.20    1.50
   0   7  -1    0.40    1.00
   0   7  -1    0.20    1.50
   0  -7   1   -0.30    0.60
   0  -7   1   -0.40    2.00
   0  -7   1    0.10    2.00
  -1   7  -1   43.10    4.80
  -1   7  -1   29.80    4.20
  -1   7  -1   36.20    3.40
  -1   7  -1   40.60    5.50
  -1   7  -1   34.40    3.70
   1  -7   1   47.00    5.10
   1  -7   1   41.10    4.70
   1  -7   1   47.30    3.80
  -2   7  -1    7.90    1.80
  -2   7  -1   11.00    2.70
  -2   7  -1    6.90    1.90
   2  -7   1   13.90    2.80
  -3   7  -1   34.60    3.80
  -3   7  -1   31.00    4.30
   3  -7   1   31.80    3.80
   3  -7   1   30.40    4.10
  -4   7  -1   -0.80    1.10
  -4   7  -1   -1.00    1.20
   4  -7   1    2.30    1.70
   4  -7   1   -0.10    1.80
   4  -7   1    0.50    1.40
  -5   7  -1  105.29    8.70
  -5   7  -1  104.69    8.30
   5  -7   1  100.49    9.00
   5  -7   1   98.29    9.20
   5  -7   1   94.29    8.80
  -6   7  -1   11.90    1.60
  -6   7  -1    9.70    2.30
  -6   7  -1   11.80    1.80
   6  -7   1   10.40    2.70
   6  -7   1   14.00    2.90
  -7   7  -1  128.79   11.20
  -7   7  -1  134.99   10.60
  -7   7  -1  124.89   10.40
  -7   7  -1  130.39   11.50
   7  -7   1  132.29   11.90
   7  -7   1  159.58   12.20
  -8   7  -1    1.10    1.90
  -8   7  -1    1.90    1.80
  -8   7  -1    0.90    0.90
  -8   7  -1    2.60    1.50
   8  -7   1   -0.60    1.90
  -9   7  -1   10.40    2.60
  -9   7  -1    9.10    2.30
  -9   7  -1   11.50    1.70
  -9   7  -1    7.80    2.40
  -9   7  -1    9.20    1.80
  -9   7  -1   10.00    2.60
  -9   7  -1    7.90    1.50
   9  -7   1    5.10    2.70
 -10   7  -1    2.60    1.20
 -10   7  -1    3.20    3.50
 -10   7  -1    0.70    2.10
 -10   7  -1   -1.20    2.10
 -10   7  -1    1.80    2.30
 -10   7  -1    1.30    1.50
 -10   7  -1    2.60    1.20
  10  -7   1    6.30    3.90
  10  -7   1    1.50    1.40
  10  -7   1    5.90    3.60
  10  -7   1   -0.20    6.30
  10  -7   1    6.10    4.40
  10  -7   1    2.60    2.90
  10  -7   1    3.90    4.10
 -11   7  -1   33.40    3.90
 -11   7  -1   22.30    4.50
 -11   7  -1   32.50    4.20
 -11   7  -1   30.40    3.70
 -11   7  -1   30.00    3.50
 -11   7  -1   40.10    5.60
 -11   7  -1   31.80    3.50
 -11   7  -1   31.60    4.70
  11  -7   1   22.60    5.10
  11  -7   1   35.00    3.90
  11  -7   1   48.70    7.40
  11  -7   1   26.90    4.90
  11  -7   1   30.90    5.70
  11  -7   1   23.80    5.10
  11  -7   1   33.70    8.90
 -12   7  -1   19.60    3.40
 -12   7  -1   17.40    2.90
 -12   7  -1   23.20    3.60
 -12   7  -1   19.40    2.90
 -12   7  -1   13.30    3.70
 -12   7  -1   13.70    3.50
 -12   7  -1   20.00    3.10
  12  -7   1   21.60    5.50
  12  -7   1    8.30    7.30
  12  -7   1   20.40    3.50
  12  -7   1   16.90    7.40
 -13   7  -1   36.40    4.10
 -13   7  -1   36.20    4.60
 -13   7  -1   35.70    5.00
 -13   7  -1   33.90    5.70
 -13   7  -1   44.20    4.50
 -13   7  -1   49.40    6.10
 -13   7  -1   43.50    4.40
  13  -7   1   37.10    4.70
  13  -7   1   27.70    8.10
  13  -7   1   37.00    6.70
 -14   7  -1   45.80    7.90
 -14   7  -1   36.20    4.00
 -14   7  -1   34.10    3.90
 -14   7  -1   38.90    4.20
 -14   7  -1   31.50    4.20
  14  -7   1   34.80    4.90
  14  -7   1   26.10    7.50
  14  -7   1   31.60    6.30
  14  -7   1   21.10    5.30
 -15   7  -1    2.00    1.50
 -15   7  -1    0.80    1.10
 -15   7  -1    3.80    2.10
 -15   7  -1    2.80    1.40
 -15   7  -1    0.00    2.60
  15  -7   1    1.40    4.50
  15  -7   1    5.10    2.90
  15  -7   1    3.90    2.00
 -16   7  -1    6.20    1.10
 -16   7  -1    4.10    1.50
 -16   7  -1    6.20    1.30
  16  -7   1    3.70    3.40
  11   6  -1    7.10    2.00
  11   6  -1    6.00    2.70
 -11  -6   1   10.90    3.40
 -11  -6   1    7.10    2.50
  10   6  -1    4.00    1.10
  10   6  -1    2.70    3.10
  10   6  -1    6.60    4.10
  10   6  -1    3.70    2.10
  10   6  -1    7.40    3.90
 -10  -6   1    7.00    3.00
 -10  -6   1    5.50    2.40
   9   6  -1  266.17   20.40
   9   6  -1  195.48   17.70
   9   6  -1  259.87   18.90
   9   6  -1  264.67   19.90
   9   6  -1  203.18   19.30
   9   6  -1  216.78   18.10
   9   6  -1  204.98   17.90
  -9  -6   1  230.98   19.10
  -9  -6   1  224.38   19.80
  -9  -6   1  227.08   19.90
   8   6  -1   51.39    5.00
   8   6  -1   45.70    5.80
   8   6  -1   43.40    4.80
   8   6  -1   58.99    7.40
   8   6  -1   52.29    4.80
   8   6  -1   53.99    7.10
   8   6  -1   53.29    5.90
  -8  -6   1   43.40    6.50
  -8  -6   1   37.50    6.30
  -8  -6   1   45.90    7.20
  -8  -6   1   51.89    6.90
   7   6  -1    5.80    3.90
   7   6  -1   15.00    2.50
   7   6  -1   15.10    2.50
   7   6  -1   14.90    3.10
   7   6  -1   11.40    2.50
   7   6  -1   16.40    3.80
   7   6  -1   20.30    4.60
   7   6  -1   18.90    3.40
  -7  -6   1   18.90    4.00
  -7  -6   1   14.60    4.20
  -7  -6   1    6.50    3.70
  -7  -6   1   17.60    4.50
  -7  -6   1   12.30    3.50
   6   6  -1  124.39   11.30
   6   6  -1  114.59    9.90
   6   6  -1  104.39    9.20
   6   6  -1  102.29    9.90
   6   6  -1  124.19   11.90
   6   6  -1  102.99    9.10
  -6  -6   1  113.99   11.00
  -6  -6   1   93.59   10.00
   5   6  -1  154.58   13.80
   5   6  -1  173.58   15.30
   5   6  -1  163.28   14.40
   5   6  -1  163.38   13.50
   5   6  -1  153.58   13.30
   5   6  -1  172.88   14.70
  -5  -6   1  163.58   14.70
  -5  -6   1  187.68   15.10
   4   6  -1  850.51   64.29
   4   6  -1  772.82   63.39
   4   6  -1  800.72   62.79
   4   6  -1  830.52   62.69
   4   6  -1  846.92   63.89
   4   6  -1  778.82   63.09
  -4  -6   1  849.22   63.89
  -4  -6   1  857.01   63.79
   3   6  -1  238.58   20.40
   3   6  -1  242.58   20.10
   3   6  -1  248.18   19.80
   3   6  -1  264.67   20.80
   3   6  -1  272.27   21.30
   3   6  -1  252.57   20.00
  -3  -6   1  264.87   20.80
  -3  -6   1  236.38   21.60
  -3  -6   1  250.87   20.60
  -3  -6   1  274.37   20.80
   2   6  -1  286.67   21.90
   2   6  -1  277.17   22.10
   2   6  -1  296.97   23.10
   2   6  -1  249.78   23.70
   2   6  -1  295.87   22.00
   2   6  -1  277.07   22.60
   2   6  -1  254.07   22.30
  -2  -6   1  288.67   23.40
  -2  -6   1  284.87   22.60
  -2  -6   1  296.77   22.60
  -2  -6   1  298.97   23.00
  -2  -6   1  285.27   22.50
   1   6  -1  111.89    9.50
   1   6  -1  112.19   10.10
   1   6  -1  114.09    9.40
   1   6  -1  122.39   10.50
   1   6  -1  123.09    9.50
   1   6  -1  106.49   11.20
  -1  -6   1  129.99   10.50
  -1  -6   1  125.59   10.80
  -1  -6   1  123.19   11.00
   0   6  -1  262.57   21.30
   0   6  -1  282.27   22.20
   0   6  -1  266.17   23.30
   0   6  -1  289.47   21.40
   0   6  -1  251.97   21.80
   0  -6   1  299.37   22.50
   0  -6   1  281.67   21.30
   0  -6   1  283.37   22.20
  -1   6  -1  337.87   27.10
  -1   6  -1  304.27   26.30
  -1   6  -1  304.07   25.80
   1  -6   1  352.96   26.50
   1  -6   1  356.66   25.90
   1  -6   1  361.26   26.70
  -2   6  -1   35.60    4.20
  -2   6  -1   44.90    4.10
  -2   6  -1   38.30    4.80
   2  -6   1   43.70    4.00
   2  -6   1   42.50    4.40
   2  -6   1   38.60    4.50
  -3   6  -1   30.30    3.70
   3  -6   1   32.90    3.40
   3  -6   1   28.90    3.80
   3  -6   1   29.00    4.20
  -4   6  -1   70.19    5.90
  -4   6  -1   64.59    6.20
   4  -6   1   75.19    6.50
   4  -6   1   62.29    6.20
   4  -6   1   70.89    6.40
  -5   6  -1   28.40    2.40
  -5   6  -1   25.70    3.40
  -5   6  -1   35.10    3.00
   5  -6   1   26.40    3.70
   5  -6   1   29.60    3.60
   5  -6   1   23.10    3.30
  -6   6  -1   63.19    5.00
   6  -6   1   56.19    6.10
   6  -6   1   70.89    6.50
   6  -6   1   48.00    5.10
  -7   6  -1  244.18   18.60
  -7   6  -1  240.88   18.70
  -7   6  -1  247.78   19.50
  -7   6  -1  232.78   19.20
   7  -6   1  242.08   19.80
  -8   6  -1 3601.84  277.07
  -8   6  -1 3698.13  276.17
  -8   6  -1 3539.65  276.57
  -8   6  -1 3704.23  276.87
  -8   6  -1 3885.11  275.97
  -8   6  -1 3622.04  276.57
   8  -6   1 3557.54  277.17
  -9   6  -1  530.95   39.30
  -9   6  -1  493.15   40.20
  -9   6  -1  512.55   39.50
  -9   6  -1  531.85   40.00
  -9   6  -1  498.25   39.90
  -9   6  -1  511.15   40.50
  -9   6  -1  512.05   39.20
   9  -6   1  510.05   40.60
 -10   6  -1   -0.10    1.10
 -10   6  -1    0.30    1.10
 -10   6  -1    1.70    1.60
 -10   6  -1    2.90    1.90
 -10   6  -1    1.10    1.90
 -10   6  -1   -2.50    2.60
  10  -6   1    5.40    2.90
  10  -6   1   -0.30    1.40
  10  -6   1   -3.70    4.20
  10  -6   1   -3.40    3.40
  10  -6   1    0.30    3.00
 -11   6  -1    4.10    1.60
 -11   6  -1    3.10    1.50
 -11   6  -1    3.60    2.80
 -11   6  -1    4.80    2.50
 -11   6  -1   -2.10    2.00
 -11   6  -1    2.20    2.10
 -11   6  -1    2.00    1.70
 -11   6  -1   -1.50    1.30
  11  -6   1   -1.70    5.40
  11  -6   1    1.70    3.30
  11  -6   1    4.30    2.00
  11  -6   1    0.90    4.40
  11  -6   1   -2.60    2.50
 -12   6  -1  151.88   12.30
 -12   6  -1  130.79   12.30
 -12   6  -1  141.69   11.60
 -12   6  -1  145.59   11.90
 -12   6  -1  132.29   12.80
 -12   6  -1  139.69   12.70
 -12   6  -1  145.69   11.70
  12  -6   1  138.59   16.00
  12  -6   1  136.09   12.40
  12  -6   1  123.99   16.00
 -13   6  -1  354.66   27.20
 -13   6  -1  350.56   27.40
 -13   6  -1  353.96   26.50
 -13   6  -1  335.17   26.60
 -13   6  -1  319.57   27.60
 -13   6  -1  343.77   27.70
 -13   6  -1  350.36   26.70
  13  -6   1  332.07   28.30
  13  -6   1  330.77   27.10
  13  -6   1  371.06   31.00
  13  -6   1  300.07   28.00
 -14   6  -1    1.00    1.50
 -14   6  -1    1.10    1.50
 -14   6  -1    0.10    2.10
 -14   6  -1   -1.50    2.80
 -14   6  -1    1.60    1.80
 -14   6  -1    3.50    3.70
 -14   6  -1    0.90    2.00
  14  -6   1    4.50    2.40
  14  -6   1    6.70    5.50
  14  -6   1   14.90    5.90
 -15   6  -1    9.60    3.40
 -15   6  -1   20.20    2.60
 -15   6  -1   18.30    2.30
 -15   6  -1   10.70    2.70
  15  -6   1   31.20    4.90
  15  -6   1    7.50    4.90
  15  -6   1   22.30    4.00
 -16   6  -1   21.40    2.60
 -16   6  -1   22.20    3.00
 -16   6  -1   25.60    2.50
  16  -6   1   30.80    5.30
  12   5  -1    7.70    2.20
  12   5  -1    4.50    1.50
 -12  -5   1    8.80    2.50
 -12  -5   1    8.40    2.40
  11   5  -1    4.90    3.20
  11   5  -1   11.10    3.10
  11   5  -1    8.90    2.30
 -11  -5   1    3.30    2.20
 -11  -5   1    6.30    2.80
  10   5  -1   13.70    3.20
  10   5  -1   13.50    2.00
  10   5  -1   17.10    4.30
  10   5  -1   13.70    3.10
  10   5  -1   16.10    4.50
 -10  -5   1    5.80    3.50
 -10  -5   1   18.80    6.30
 -10  -5   1    9.00    2.80
 -10  -5   1    5.50    2.90
   9   5  -1    3.60    1.60
   9   5  -1    2.20    2.20
   9   5  -1    1.60    1.20
   9   5  -1    0.90    2.40
   9   5  -1    1.20    1.50
   9   5  -1    1.20    3.30
  -9  -5   1    1.70    2.90
  -9  -5   1   -1.50    2.40
  -9  -5   1   -0.90    5.80
  -9  -5   1    2.50    2.80
  -9  -5   1    2.60    2.00
   8   5  -1   53.69    7.40
   8   5  -1   56.29    6.00
   8   5  -1   48.80    5.80
   8   5  -1   54.59    5.20
   8   5  -1   49.20    5.20
   8   5  -1   57.59    6.60
   8   5  -1   56.59    5.10
   8   5  -1   41.70    7.80
  -8  -5   1   50.39    5.50
  -8  -5   1   56.89    7.60
  -8  -5   1   49.20    6.80
   7   5  -1    4.50    2.70
   7   5  -1    6.40    1.80
   7   5  -1    8.10    2.40
   7   5  -1    5.30    2.80
   7   5  -1    3.30    1.60
   7   5  -1    3.50    3.00
   7   5  -1    5.20    2.30
  -7  -5   1    3.60    2.90
  -7  -5   1    0.40    2.70
  -7  -5   1    4.40    3.10
  -7  -5   1    7.10    3.00
  -7  -5   1    9.60    2.30
   6   5  -1    0.30    2.20
   6   5  -1    2.60    1.90
   6   5  -1    1.60    2.30
   6   5  -1    3.60    1.40
   6   5  -1    3.90    2.30
   6   5  -1    2.80    1.50
   6   5  -1    8.60    2.30
  -6  -5   1   -1.30    1.90
  -6  -5   1    1.50    2.20
  -6  -5   1   -0.40    2.20
   5   5  -1    8.80    1.60
   5   5  -1    8.90    3.00
   5   5  -1    9.00    2.90
   5   5  -1    7.50    2.00
   5   5  -1    7.70    2.20
   5   5  -1    8.50    1.80
  -5  -5   1    7.70    2.70
  -5  -5   1    7.10    2.50
   4   5  -1   30.60    3.40
   4   5  -1   34.20    3.60
   4   5  -1   21.90    4.90
   4   5  -1   33.80    5.40
   4   5  -1   30.80    4.20
   4   5  -1   33.00    4.40
   4   5  -1   30.40    3.80
   4   5  -1   38.50    4.10
  -4  -5   1   30.50    4.30
  -4  -5   1   33.60    4.40
  -4  -5   1   30.10    4.30
   3   5  -1   21.90    3.60
   3   5  -1   26.20    3.30
   3   5  -1   27.40    4.10
   3   5  -1   29.30    3.00
   3   5  -1   28.10    3.20
   3   5  -1   33.50    4.60
   3   5  -1   22.00    4.40
  -3  -5   1   30.80    4.00
  -3  -5   1   33.50    4.10
  -3  -5   1   38.00    4.30
  -3  -5   1   33.20    3.90
   2   5  -1    2.50    1.90
   2   5  -1    1.80    2.10
   2   5  -1    2.70    2.20
   2   5  -1    2.80    1.00
   2   5  -1    2.60    1.20
   2   5  -1    3.30    1.80
  -2  -5   1    2.70    1.70
  -2  -5   1    1.80    1.50
  -2  -5   1    3.70    1.90
  -2  -5   1    2.80    1.60
  -2  -5   1    3.10    0.60
   1   5  -1   -0.50    1.40
   1   5  -1    0.70    0.90
   1   5  -1   -0.90    1.50
   1   5  -1   -0.10    0.90
   1   5  -1   -0.10    1.20
  -1  -5   1    0.20    0.30
  -1  -5   1    0.00    1.10
  -1  -5   1   -0.20    1.70
  -1  -5   1    0.30    1.20
  -1  -5   1   -1.80    1.10
   0   5  -1    6.30    1.60
   0   5  -1    4.20    1.50
   0   5  -1    4.90    2.10
   0   5  -1    6.00    1.00
   0  -5   1    6.90    2.20
   0  -5   1    6.10    2.00
   0  -5   1    6.10    1.10
  -1   5  -1   12.30    2.50
  -1   5  -1   10.80    1.80
  -1   5  -1    8.10    1.90
   1  -5   1   11.80    2.40
   1  -5   1   13.50    1.80
   1  -5   1   10.70    2.30
  -2   5  -1   -0.60    1.20
   2  -5   1    0.30    1.10
   2  -5   1    1.10    1.10
   2  -5   1    0.20    1.50
  -3   5  -1  220.38   18.20
   3  -5   1  226.98   18.20
   3  -5   1  248.98   18.20
   3  -5   1  224.28   18.30
  -4   5  -1   45.90    4.50
  -4   5  -1   54.19    4.30
   4  -5   1   52.19    4.90
   4  -5   1   44.70    4.60
   4  -5   1   51.09    4.90
  -5   5  -1  144.29   12.30
  -5   5  -1  146.29   11.70
  -5   5  -1  158.88   11.90
   5  -5   1  146.49   12.50
   5  -5   1  160.88   12.70
  -6   5  -1   -1.10    1.50
  -6   5  -1   -0.50    1.10
  -6   5  -1    1.20    1.00
  -7   5  -1   17.40    1.90
  -7   5  -1   15.10    2.10
  -7   5  -1   13.20    2.40
  -7   5  -1   12.40    2.50
  -7   5  -1   16.30    1.80
   7  -5   1   12.30    2.80
   7  -5   1   11.10    2.70
  -8   5  -1    0.40    1.60
  -8   5  -1    0.50    1.40
  -8   5  -1    0.20    1.60
  -8   5  -1    1.20    1.10
  -8   5  -1   -0.10    1.50
  -8   5  -1    0.80    0.90
   8  -5   1    2.10    2.40
   8  -5   1    1.50    2.00
   8  -5   1    1.00    1.50
  -9   5  -1   62.29    5.00
  -9   5  -1   59.49    5.10
  -9   5  -1   58.59    6.00
  -9   5  -1   58.49    6.40
  -9   5  -1   53.49    6.10
  -9   5  -1   54.39    5.90
  -9   5  -1   54.49    5.40
   9  -5   1   64.69    6.70
   9  -5   1   48.40    7.00
   9  -5   1   43.80    6.50
 -10   5  -1   24.70    2.90
 -10   5  -1   24.30    3.40
 -10   5  -1   21.70    5.40
 -10   5  -1   19.70    4.10
 -10   5  -1   23.40    2.80
 -10   5  -1   23.70    3.90
  10  -5   1   15.70    4.30
  10  -5   1   14.10    3.60
  10  -5   1   23.70    3.40
 -11   5  -1   49.90    4.60
 -11   5  -1   37.20    5.80
 -11   5  -1   45.60    4.90
 -11   5  -1   43.70    4.60
 -11   5  -1   41.40    5.80
 -11   5  -1   46.10    4.60
 -11   5  -1   39.60    5.80
  11  -5   1   42.40    7.30
  11  -5   1   45.30    5.40
  11  -5   1   47.90    6.70
  11  -5   1   35.60    6.10
  11  -5   1   57.79    9.30
 -12   5  -1   82.99    8.10
 -12   5  -1   88.79    7.70
 -12   5  -1   80.49    9.00
 -12   5  -1   90.09    7.60
 -12   5  -1   86.29    8.90
 -12   5  -1   94.49    8.30
 -12   5  -1   77.69    7.50
  12  -5   1   76.09    8.30
  12  -5   1   96.79   12.80
  12  -5   1   58.59   12.50
 -13   5  -1    9.10    2.20
 -13   5  -1   10.30    2.80
 -13   5  -1   13.90    2.80
 -13   5  -1   13.50    3.70
 -13   5  -1    9.90    2.20
 -13   5  -1   11.60    2.20
 -13   5  -1    7.60    3.20
  13  -5   1    7.60    7.10
  13  -5   1    6.80    3.70
  13  -5   1    8.90    2.90
  13  -5   1   13.00    6.40
 -14   5  -1   16.40    3.40
 -14   5  -1   22.80    3.30
 -14   5  -1   14.50    4.30
 -14   5  -1   19.30    5.30
 -14   5  -1   19.70    3.10
 -14   5  -1   24.00    3.10
 -14   5  -1   25.30    3.90
  14  -5   1   30.60    7.40
  14  -5   1   25.60    4.30
  14  -5   1   19.00    5.50
 -15   5  -1   34.00    3.80
 -15   5  -1   16.50    4.10
 -15   5  -1   23.80    2.90
 -15   5  -1   29.80    4.10
 -15   5  -1   24.60    3.00
  15  -5   1   21.50    3.70
  15  -5   1   28.40    6.50
  16  -5   1    9.60    4.70
  13   4  -1   35.80    5.80
 -13  -4   1   41.40    6.50
  12   4  -1   -0.10    1.90
  12   4  -1   -1.30    1.60
  12   4  -1   -3.60    2.60
 -12  -4   1    0.90    4.20
  11   4  -1   -0.40    1.90
  11   4  -1    4.60    4.00
  11   4  -1    0.00    3.00
  11   4  -1    6.80    4.70
 -11  -4   1    5.90    2.10
 -11  -4   1    3.60    3.50
 -11  -4   1    1.30    2.90
 -11  -4   1    4.90    2.80
 -11  -4   1    8.60    3.60
  10   4  -1   -3.60    2.90
  10   4  -1    1.50    3.30
  10   4  -1    0.30    2.20
  10   4  -1    1.30    1.10
  10   4  -1   -1.20    2.20
 -10  -4   1   -4.50    3.00
 -10  -4   1    2.70    2.70
 -10  -4   1    0.60    1.80
 -10  -4   1   -1.30    3.10
   9   4  -1  135.09   12.90
   9   4  -1  126.99   11.40
   9   4  -1  128.39   11.00
   9   4  -1  139.49   12.80
   9   4  -1  111.49   10.30
  -9  -4   1  130.09   12.20
  -9  -4   1  132.59   12.50
  -9  -4   1  131.79   12.70
   8   4  -1   20.60    2.90
   8   4  -1   24.30    3.60
   8   4  -1   16.50    3.00
   8   4  -1   18.80    2.70
   8   4  -1   22.80    4.40
   8   4  -1   21.00    4.70
   8   4  -1   14.10    3.30
  -8  -4   1   22.50    4.50
  -8  -4   1   20.60    4.00
  -8  -4   1   36.80    8.00
  -8  -4   1   12.20    3.30
  -8  -4   1   25.30    3.30
   7   4  -1  198.38   21.50
   7   4  -1  222.58   16.70
   7   4  -1  217.48   16.90
   7   4  -1  204.08   17.20
   7   4  -1  195.08   17.60
   7   4  -1  209.68   17.30
   7   4  -1  211.48   16.70
   7   4  -1  235.38   18.10
  -7  -4   1  217.08   18.20
  -7  -4   1  176.48   17.40
  -7  -4   1  228.48   18.10
   6   4  -1 1123.99   81.19
   6   4  -1 1039.10   80.09
   6   4  -1 1033.30   79.39
   6   4  -1  884.91   81.29
   6   4  -1 1093.79   80.49
   6   4  -1 1019.10   79.89
   6   4  -1 1022.40   79.19
  -6  -4   1 1086.99   80.49
  -6  -4   1 1066.79   80.39
  -6  -4   1 1062.89   80.39
   5   4  -1  502.35   40.80
   5   4  -1  491.25   40.10
   5   4  -1  547.15   41.20
   5   4  -1  507.05   40.70
   5   4  -1  565.54   41.70
   5   4  -1  515.95   40.20
   5   4  -1  476.25   40.40
  -5  -4   1  529.45   41.00
  -5  -4   1  562.84   41.20
  -5  -4   1  554.24   41.10
   4   4  -1  423.36   32.70
   4   4  -1  352.46   34.00
   4   4  -1  400.26   33.20
   4   4  -1  395.26   32.90
   4   4  -1  432.76   33.50
   4   4  -1  467.05   33.90
   4   4  -1  424.06   32.90
  -4  -4   1  466.95   33.50
  -4  -4   1  454.85   33.80
  -4  -4   1  445.56   33.40
   3   4  -1 1301.57  103.79
   3   4  -1 1256.77  104.19
   3   4  -1 1367.26  104.49
   3   4  -1 1480.65  104.79
   3   4  -1 1410.26  104.09
   3   4  -1 1191.28  105.49
  -3  -4   1 1477.95  104.49
  -3  -4   1 1484.85  104.59
  -3  -4   1 1518.95  104.49
  -3  -4   1 1202.48  103.79
  -3  -4   1 1413.86  104.39
   2   4  -1 1168.78  100.69
   2   4  -1 1218.88   99.69
   2   4  -1 1327.67  100.29
   2   4  -1 1386.16   99.69
   2   4  -1 1207.08  100.09
  -2  -4   1 1365.26  100.59
  -2  -4   1 1449.76  100.09
  -2  -4   1 1369.06  100.09
  -2  -4   1 1366.66   99.59
   1   4  -1   50.69    5.00
   1   4  -1   49.10    4.30
   1   4  -1   45.30    4.70
   1   4  -1   45.80    5.40
  -1  -4   1   52.79    4.10
  -1  -4   1   48.70    4.00
  -1  -4   1   56.59    4.60
  -1  -4   1   50.49    5.00
   0   4  -1 2869.61  211.48
   0   4  -1 2741.73  211.88
   0   4  -1 2665.03  212.28
   0  -4   1 2870.11  211.48
   0  -4   1 2872.91  211.88
  -1   4  -1   27.10    3.60
  -1   4  -1   23.90    3.40
  -1   4  -1   30.40    2.90
   1  -4   1   28.10    3.50
   1  -4   1   30.50    2.90
   1  -4   1   31.20    3.40
  -2   4  -1  511.95   41.40
   2  -4   1  521.65   41.30
   2  -4   1  568.14   41.30
   2  -4   1  558.44   41.40
  -3   4  -1 3260.07  235.48
   3  -4   1 3235.38  235.78
   3  -4   1 2870.61  235.58
  -4   4  -1  398.16   31.40
  -4   4  -1  437.96   31.10
  -4   4  -1  394.76   30.90
   4  -4   1  368.86   31.50
   4  -4   1  438.16   31.70
  -5   4  -1  184.78   13.40
  -5   4  -1  195.08   13.90
  -5   4  -1  184.88   13.30
  -5   4  -1  176.38   13.60
   5  -4   1  178.28   14.10
   5  -4   1  145.29   13.30
   5  -4   1  161.38   13.90
   5  -4   1  149.88   13.90
  -6   4  -1  175.78   15.80
  -6   4  -1  213.18   16.30
  -6   4  -1  215.08   16.50
  -6   4  -1  224.18   15.80
   6  -4   1  202.68   16.60
   6  -4   1  198.38   16.70
   6  -4   1  203.78   16.50
  -7   4  -1   16.10    2.60
  -7   4  -1   14.30    1.80
  -7   4  -1   13.20    2.30
  -7   4  -1   14.70    2.70
  -7   4  -1   12.60    2.60
  -7   4  -1   12.50    2.00
  -7   4  -1   13.90    2.00
   7  -4   1   18.50    3.00
   7  -4   1   18.40    3.50
   7  -4   1   18.10    2.80
   7  -4   1   11.20    2.70
  -8   4  -1  305.87   24.50
  -8   4  -1  314.97   23.90
  -8   4  -1  316.17   24.50
  -8   4  -1  314.77   24.90
  -8   4  -1  322.27   24.10
  -8   4  -1  302.97   24.00
  -8   4  -1  309.17   24.70
   8  -4   1  300.97   24.90
   8  -4   1  296.67   24.70
   8  -4   1  311.47   25.00
   8  -4   1  304.37   25.40
  -9   4  -1    4.20    1.30
  -9   4  -1    3.60    1.30
  -9   4  -1    2.80    2.00
  -9   4  -1    3.70    2.10
  -9   4  -1    3.50    2.00
  -9   4  -1    3.30    1.50
  -9   4  -1    1.90    1.70
   9  -4   1    3.30    2.10
   9  -4   1    0.40    1.90
   9  -4   1    0.60    2.10
 -10   4  -1  254.77   21.10
 -10   4  -1  263.17   20.60
 -10   4  -1  255.27   20.30
 -10   4  -1  258.87   21.40
 -10   4  -1  266.67   21.10
 -10   4  -1  273.87   20.20
 -10   4  -1  282.97   21.40
 -10   4  -1  247.98   20.60
  10  -4   1  246.68   22.40
  10  -4   1  248.28   21.70
  10  -4   1  256.67   21.30
  10  -4   1  231.68   20.60
  10  -4   1  239.98   21.30
 -11   4  -1   37.20    3.70
 -11   4  -1   27.80    4.10
 -11   4  -1   35.90    4.00
 -11   4  -1   29.40    4.80
 -11   4  -1   22.70    5.90
 -11   4  -1   35.10    5.20
 -11   4  -1   35.50    3.80
 -11   4  -1   28.60    5.10
  11  -4   1   26.60    6.00
  11  -4   1   30.70    4.90
  11  -4   1   31.20    6.80
  11  -4   1   32.10    5.60
  11  -4   1   32.50    5.60
  11  -4   1   34.10    6.30
 -12   4  -1   30.60    4.70
 -12   4  -1   27.30    4.30
 -12   4  -1   36.30    6.00
 -12   4  -1   34.40    5.80
 -12   4  -1   32.40    4.10
 -12   4  -1   34.40    3.90
  12  -4   1   43.20    8.20
  12  -4   1   31.80    5.30
  12  -4   1   30.60    6.30
 -13   4  -1   50.29    4.70
 -13   4  -1   39.40    6.50
 -13   4  -1   44.30    5.50
 -13   4  -1   44.90    4.80
 -13   4  -1   45.40    6.50
 -13   4  -1   44.60    4.70
 -13   4  -1   45.80    5.40
  13  -4   1   39.70    6.00
  13  -4   1   46.00    9.00
 -14   4  -1    2.70    2.50
 -14   4  -1    0.70    4.50
 -14   4  -1    1.20    1.80
 -14   4  -1    1.10    1.40
 -14   4  -1    1.20    1.20
 -14   4  -1    1.00    1.40
  14  -4   1    1.40    2.50
  14  -4   1   -4.20    3.90
  14  -4   1    4.00    5.00
 -15   4  -1   48.70    5.30
 -15   4  -1   50.79    4.60
 -15   4  -1   59.49    7.60
  13   3  -1   -0.30    2.30
  13   3  -1    1.80    1.40
 -13  -3   1   -2.30    1.30
 -13  -3   1    1.60    2.00
  12   3  -1   -0.90    2.90
  12   3  -1   -2.50    2.30
  12   3  -1   -2.10    1.50
 -12  -3   1    0.50    3.00
 -12  -3   1    1.50    2.90
 -12  -3   1   -1.30    2.50
 -12  -3   1   -2.70    2.80
 -12  -3   1    0.10    1.50
  11   3  -1   25.80    5.40
  11   3  -1   19.70    4.80
  11   3  -1   20.20    3.90
 -11  -3   1   18.50    4.00
 -11  -3   1   21.50    5.00
 -11  -3   1   25.10    3.70
  10   3  -1   20.60    5.30
  10   3  -1   20.60    4.00
  10   3  -1   20.20    4.40
  10   3  -1   18.00    3.50
  10   3  -1   15.70    2.30
 -10  -3   1   14.30    3.90
 -10  -3   1   12.80    4.20
 -10  -3   1   19.60    3.40
 -10  -3   1   15.50    4.30
   9   3  -1   -2.60    2.90
   9   3  -1   -1.40    1.30
   9   3  -1   -0.60    2.30
   9   3  -1    1.50    1.10
   9   3  -1   -1.80    2.00
   9   3  -1    1.30    3.00
   9   3  -1   -0.70    2.10
  -9  -3   1   -0.70    1.90
  -9  -3   1   -2.40    1.90
  -9  -3   1    0.40    2.40
  -9  -3   1   -1.30    2.60
  -9  -3   1    2.10    3.10
   8   3  -1   12.70    2.00
   8   3  -1   14.10    2.70
   8   3  -1   16.80    3.40
   8   3  -1   16.70    3.60
   8   3  -1   11.70    3.70
   8   3  -1   15.80    2.30
   8   3  -1   10.60    3.10
   8   3  -1   11.90    2.00
   8   3  -1   18.10    4.00
  -8  -3   1   10.20    3.30
  -8  -3   1   15.20    2.90
  -8  -3   1    6.10    3.80
  -8  -3   1   14.80    3.90
  -8  -3   1   12.70    3.60
   7   3  -1   25.80    4.30
   7   3  -1   23.10    3.40
   7   3  -1   28.90    4.90
   7   3  -1   25.70    5.00
   7   3  -1   28.80    3.10
   7   3  -1   26.30    2.80
  -7  -3   1   21.10    3.40
  -7  -3   1   23.60    4.20
  -7  -3   1   25.40    4.30
  -7  -3   1   23.00    4.20
   6   3  -1    2.00    1.80
   6   3  -1    4.00    2.40
   6   3  -1   -0.10    2.00
   6   3  -1    2.50    1.20
   6   3  -1    4.80    2.20
   6   3  -1    3.00    1.10
   6   3  -1    3.00    1.70
  -6  -3   1    4.70    2.30
  -6  -3   1    5.10    1.60
  -6  -3   1    4.10    2.00
   5   3  -1   61.09    6.30
   5   3  -1   51.99    6.90
   5   3  -1   60.99    5.90
   5   3  -1   69.49    7.10
   5   3  -1   72.19    6.70
   5   3  -1   62.39    5.60
   5   3  -1   64.79    6.20
  -5  -3   1   65.59    6.40
  -5  -3   1   65.69    6.30
  -5  -3   1   71.69    6.40
   4   3  -1    1.30    1.90
   4   3  -1    0.80    1.90
   4   3  -1    1.00    1.30
   4   3  -1    0.80    0.90
   4   3  -1    1.60    1.40
  -4  -3   1    2.90    1.50
  -4  -3   1    2.40    1.10
  -4  -3   1    0.10    1.50
   3   3  -1   -0.70    1.00
   3   3  -1    0.40    1.10
   3   3  -1    0.10    1.40
   3   3  -1    0.80    1.60
   3   3  -1    0.40    1.60
  -3  -3   1    0.20    0.90
  -3  -3   1    1.40    1.20
  -3  -3   1    0.10    1.20
   2   3  -1   19.60    2.30
   2   3  -1   16.90    3.20
   2   3  -1   20.50    2.80
   2   3  -1   21.70    2.30
   2   3  -1   22.30    3.20
  -2  -3   1   22.50    2.60
  -2  -3   1   22.40    2.90
  -2  -3   1   23.40    2.40
   1   3  -1  155.28   14.10
   1   3  -1  180.18   13.30
   1   3  -1  171.58   13.70
  -1  -3   1  186.88   13.50
  -1  -3   1  176.98   13.70
  -1  -3   1  173.28   13.30
  -1  -3   1  160.58   13.10
   0   3  -1   14.20    2.20
   0   3  -1   12.70    2.80
   0   3  -1   10.50    1.60
   0  -3   1   14.40    2.40
   0  -3   1   13.10    1.70
   0  -3   1   14.50    1.90
   0  -3   1   11.50    1.60
   0  -3   1   14.50    2.50
  -1   3  -1   15.40    2.40
   1  -3   1   16.70    2.40
   1  -3   1   14.90    2.20
  -2   3  -1  143.69   11.40
  -2   3  -1  147.59   11.30
   2  -3   1  141.69   11.50
   2  -3   1  139.79   11.40
   2  -3   1  152.78   11.60
  -3   3  -1  199.88   15.10
  -3   3  -1  213.88   15.10
   3  -3   1  196.88   15.50
   3  -3   1  170.28   15.40
  -4   3  -1  322.87   23.80
  -4   3  -1  322.87   23.40
   4  -3   1  299.27   23.80
   4  -3   1  292.77   23.80
   4  -3   1  297.27   23.90
  -5   3  -1    3.40    0.90
  -5   3  -1    3.70    1.40
  -5   3  -1    4.50    1.30
  -5   3  -1    4.60    1.20
   5  -3   1    3.50    1.30
   5  -3   1    4.70    1.70
   5  -3   1    3.70    1.40
   5  -3   1    4.70    2.10
  -6   3  -1   55.69    4.60
  -6   3  -1   55.39    5.10
  -6   3  -1   56.59    5.30
  -6   3  -1   47.90    4.80
  -6   3  -1   50.39    5.00
   6  -3   1   58.89    5.70
   6  -3   1   54.79    5.40
   6  -3   1   54.19    5.50
   6  -3   1   55.69    5.40
  -7   3  -1   80.39    7.60
  -7   3  -1   82.79    7.30
  -7   3  -1   78.89    7.20
  -7   3  -1   86.59    6.90
  -7   3  -1   88.99    6.70
  -7   3  -1   80.69    7.60
  -7   3  -1   67.99    6.80
   7  -3   1   85.19    7.50
   7  -3   1   84.89    7.70
   7  -3   1   81.49    8.60
   7  -3   1   77.39    7.60
  -8   3  -1   15.70    3.00
  -8   3  -1   12.70    2.60
  -8   3  -1   14.70    2.30
  -8   3  -1   15.60    1.90
  -8   3  -1   12.20    2.70
  -8   3  -1   11.30    2.40
   8  -3   1   13.60    2.90
   8  -3   1   11.30    2.70
   8  -3   1   12.80    2.70
   8  -3   1   13.30    3.10
  -9   3  -1   80.49    6.60
  -9   3  -1   76.29    7.80
  -9   3  -1   82.69    7.10
  -9   3  -1   69.69    7.50
  -9   3  -1   68.39    7.40
  -9   3  -1   80.39    6.70
  -9   3  -1   77.89    7.60
   9  -3   1   85.19    8.30
   9  -3   1   72.89    7.80
   9  -3   1   65.79    7.40
   9  -3   1   83.39    8.80
 -10   3  -1   23.10    3.30
 -10   3  -1   17.00    2.70
 -10   3  -1   21.10    3.30
 -10   3  -1   15.70    3.50
 -10   3  -1   11.90    3.00
 -10   3  -1   20.40    2.70
 -10   3  -1   12.90    3.20
 -10   3  -1   20.80    2.60
 -10   3  -1   16.20    3.30
  10  -3   1   14.20    6.80
  10  -3   1   13.00    4.00
  10  -3   1   19.00    5.30
  10  -3   1    8.90    3.10
  10  -3   1   17.40    3.80
 -11   3  -1   15.50    3.60
 -11   3  -1   27.30    4.60
 -11   3  -1   20.20    3.50
 -11   3  -1   20.60    3.20
 -11   3  -1   17.00    3.50
 -11   3  -1   15.40    3.10
 -11   3  -1   21.30    2.90
 -11   3  -1   20.80    2.80
  11  -3   1   18.20    3.60
  11  -3   1   17.50    4.10
  11  -3   1   19.10    4.50
  11  -3   1    8.60    3.90
  11  -3   1   16.20    4.00
 -12   3  -1    2.80    1.50
 -12   3  -1    3.50    1.80
 -12   3  -1    7.00    2.30
 -12   3  -1    2.70    2.20
 -12   3  -1    3.00    3.00
 -12   3  -1    2.50    1.80
 -12   3  -1    2.90    2.90
  12  -3   1    3.20    3.50
  12  -3   1    2.50    3.60
  12  -3   1    0.20    3.40
  12  -3   1    2.20    2.80
 -13   3  -1   -0.80    2.80
 -13   3  -1    2.90    1.70
 -13   3  -1    4.70    2.20
 -13   3  -1    1.70    2.20
 -13   3  -1    1.10    1.40
 -13   3  -1   -1.20    2.30
 -13   3  -1    0.50    1.60
  13  -3   1    1.50    4.40
  13  -3   1    1.30    2.50
 -14   3  -1    7.80    2.60
 -14   3  -1   15.00    3.20
 -14   3  -1   11.60    2.20
 -14   3  -1   15.20    2.00
 -14   3  -1   15.30    3.80
  14  -3   1   16.80    6.70
  14  -3   1   16.00    4.30
 -15   3  -1   41.40    6.80
 -15   3  -1   36.60    4.70
 -15   3  -1   49.50    4.10
  15  -3   1   56.69    5.70
  15  -3   1   43.50    7.30
  14   2  -1  146.39   12.40
 -14  -2   1  126.59   11.30
  13   2  -1   62.89    6.10
  13   2  -1  101.29    9.80
 -13  -2   1   59.79    6.40
 -13  -2   1   88.39    8.30
  12   2  -1   86.69    8.90
  12   2  -1   66.59    8.90
  12   2  -1   69.19    7.40
  12   2  -1   89.09   10.00
 -12  -2   1   86.49    9.10
 -12  -2   1   87.69    8.90
 -12  -2   1   87.49    8.50
 -12  -2   1   92.09    7.70
  11   2  -1    5.10    2.90
  11   2  -1   -0.10    3.70
  11   2  -1    3.20    4.40
  11   2  -1    3.70    2.20
 -11  -2   1    8.40    3.00
 -11  -2   1    7.70    2.40
 -11  -2   1    4.10    3.40
 -11  -2   1    2.60    3.20
  10   2  -1  336.97   25.80
  10   2  -1  255.07   23.00
  10   2  -1  285.17   24.50
  10   2  -1  342.07   25.90
  10   2  -1  322.27   26.50
  10   2  -1  277.17   24.50
 -10  -2   1  254.37   23.10
 -10  -2   1  295.27   25.20
 -10  -2   1  309.97   25.10
 -10  -2   1  285.97   24.70
 -10  -2   1  340.67   24.50
 -10  -2   1  322.57   25.30
   9   2  -1   58.59    6.90
   9   2  -1   61.59    5.70
   9   2  -1   73.89    8.90
   9   2  -1   76.89    8.00
   9   2  -1   77.29    8.50
   9   2  -1   69.19    6.60
   9   2  -1   63.09    5.80
  -9  -2   1   68.89    6.70
  -9  -2   1   69.29    7.60
  -9  -2   1   63.49    5.90
  -9  -2   1   51.39    6.90
  -9  -2   1   78.29    8.20
  -9  -2   1   63.89    7.60
   8   2  -1   24.80    2.70
   8   2  -1   27.90    4.90
   8   2  -1   28.40    4.70
   8   2  -1   25.50    3.10
   8   2  -1   22.40    4.70
   8   2  -1   29.60    3.90
  -8  -2   1   24.00    4.20
  -8  -2   1   27.10    4.50
  -8  -2   1   25.80    4.40
  -8  -2   1   27.50    2.90
  -8  -2   1   26.00    3.90
   7   2  -1   12.40    3.50
   7   2  -1   22.60    3.80
   7   2  -1   20.30    3.90
   7   2  -1   16.20    2.10
   7   2  -1   15.30    2.30
   7   2  -1   23.10    4.40
   7   2  -1   12.70    2.50
   7   2  -1   22.00    3.40
  -7  -2   1   19.40    3.30
  -7  -2   1   18.50    2.80
  -7  -2   1   15.90    2.40
  -7  -2   1   17.70    3.20
  -7  -2   1   14.50    2.50
   6   2  -1  362.06   29.00
   6   2  -1  343.17   28.30
   6   2  -1  395.06   29.70
   6   2  -1  342.37   28.60
   6   2  -1  355.06   28.90
   6   2  -1  379.66   29.30
  -6  -2   1  367.76   28.90
  -6  -2   1  361.86   29.00
  -6  -2   1  394.16   29.20
  -6  -2   1  384.36   28.70
  -6  -2   1  370.36   28.30
  -6  -2   1  357.66   28.60
   5   2  -1  712.33   56.29
   5   2  -1  809.12   57.59
   5   2  -1  665.23   55.99
   5   2  -1  724.43   56.19
   5   2  -1  691.93   55.79
   5   2  -1  756.32   56.49
  -5  -2   1  728.33   56.29
  -5  -2   1  791.62   56.39
  -5  -2   1  724.43   56.29
  -5  -2   1  738.93   55.99
   4   2  -1  230.08   18.50
   4   2  -1  235.98   18.80
   4   2  -1  202.98   18.30
   4   2  -1  247.78   19.10
  -4  -2   1  239.98   18.60
  -4  -2   1  241.98   18.40
  -4  -2   1  251.87   18.70
   3   2  -1  554.24   44.80
   3   2  -1  518.45   44.50
   3   2  -1  584.54   44.60
   3   2  -1  603.84   45.00
  -3  -2   1  629.84   44.70
  -3  -2   1  618.14   44.60
  -3  -2   1  586.24   44.70
   2   2  -1 1761.82  131.59
   2   2  -1 1650.43  131.89
  -2  -2   1 1783.62  131.59
  -2  -2   1 1791.32  131.69
  -2  -2   1 1725.53  131.79
   1   2  -1   65.89    6.10
   1   2  -1   70.29    5.40
   1   2  -1   56.99    6.00
  -1  -2   1   73.39    5.50
  -1  -2   1   69.09    5.30
  -1  -2   1   69.59    5.80
   0   2  -1  983.60   79.19
   0   2  -1 1021.00   78.99
   0  -2   1 1061.99   79.29
   0  -2   1  907.21   79.39
   0  -2   1 1093.89   79.09
   0  -2   1 1163.38   79.19
   0  -2   1 1106.19   79.39
  -1   2  -1  119.99    9.50
   1  -2   1  122.49    9.40
   1  -2   1  112.99    9.50
   1  -2   1  127.19    9.40
   1  -2   1  122.19    9.50
  -4   2  -1  411.76   34.00
  -4   2  -1  433.86   34.20
  -4   2  -1  467.65   34.20
   4  -2   1  463.45   34.20
   4  -2   1  482.55   34.40
   4  -2   1  425.56   34.20
   4  -2   1  437.56   34.20
  -5   2  -1 1815.32  140.49
  -5   2  -1 1847.12  140.29
  -5   2  -1 1885.41  140.59
  -5   2  -1 1593.34  140.29
   5  -2   1 1771.12  140.69
   5  -2   1 1780.02  140.59
   5  -2   1 2034.90  140.99
   5  -2   1 2106.49  140.39
   5  -2   1 1884.31  140.69
  -6   2  -1    7.50    1.60
  -6   2  -1    4.70    1.10
  -6   2  -1    4.90    1.60
  -6   2  -1    5.70    1.60
  -6   2  -1    6.60    1.80
   6  -2   1    3.80    1.70
   6  -2   1    5.20    1.90
   6  -2   1    4.80    1.70
   6  -2   1    3.50    0.80
   6  -2   1    3.50    1.90
   6  -2   1    6.10    2.10
   6  -2   1    4.90    1.00
  -7   2  -1  391.46   29.00
  -7   2  -1  366.06   29.50
  -7   2  -1  364.36   29.70
  -7   2  -1  375.96   29.50
  -7   2  -1  372.06   29.20
  -7   2  -1  386.06   29.70
   7  -2   1  382.26   29.90
   7  -2   1  356.36   29.80
   7  -2   1  374.66   29.70
   7  -2   1  364.36   29.50
   7  -2   1  421.46   30.40
  -8   2  -1  248.08   21.10
  -8   2  -1  242.78   21.70
  -8   2  -1  299.67   21.00
  -8   2  -1  263.67   21.50
  -8   2  -1  268.87   21.20
  -8   2  -1  270.17   21.70
  -8   2  -1  266.77   21.70
   8  -2   1  285.27   22.20
   8  -2   1  263.27   22.00
   8  -2   1  292.87   22.70
   8  -2   1  255.27   21.50
   8  -2   1  262.47   21.70
  -9   2  -1  417.96   33.80
  -9   2  -1  430.16   33.10
  -9   2  -1  435.56   33.00
  -9   2  -1  428.16   33.90
  -9   2  -1  414.96   34.00
  -9   2  -1  416.66   34.00
  -9   2  -1  416.56   33.40
   9  -2   1  427.66   34.10
   9  -2   1  435.56   34.50
   9  -2   1  460.95   35.20
 -10   2  -1   91.19    8.60
 -10   2  -1   96.69    8.20
 -10   2  -1   83.09    9.10
 -10   2  -1   89.29    9.30
 -10   2  -1   95.79    8.60
 -10   2  -1   87.69    9.20
 -10   2  -1   99.69    8.00
 -10   2  -1  101.79    8.20
  10  -2   1   97.39   10.80
  10  -2   1   80.89    8.80
  10  -2   1  103.89    9.80
  10  -2   1   95.19   10.20
 -11   2  -1   83.59    9.60
 -11   2  -1  106.49    8.70
 -11   2  -1  103.99   10.30
 -11   2  -1  107.29    9.30
 -11   2  -1  105.69    8.70
 -11   2  -1   96.19    8.40
 -11   2  -1  100.09    9.30
 -11   2  -1  101.49   11.50
  11  -2   1   97.39    9.60
  11  -2   1   97.79   10.40
  11  -2   1  100.49   10.60
  11  -2   1   87.99   10.90
  11  -2   1   95.39   10.40
 -12   2  -1    5.70    2.60
 -12   2  -1    3.50    4.50
 -12   2  -1    5.90    1.60
 -12   2  -1    1.90    2.40
 -12   2  -1    6.40    2.60
 -12   2  -1    1.40    1.60
 -12   2  -1    0.80    2.80
  12  -2   1    3.40    2.90
  12  -2   1    5.90    3.60
  12  -2   1    3.60    3.60
 -13   2  -1  124.09   10.80
 -13   2  -1  137.79   12.00
 -13   2  -1  116.89   10.40
 -13   2  -1  132.19   10.40
 -13   2  -1  143.29   12.10
  13  -2   1  125.09   13.10
  13  -2   1  106.69   12.30
  13  -2   1   94.29   12.10
 -14   2  -1  238.68   17.30
 -14   2  -1  213.78   17.80
  14  -2   1  204.68   20.10
 -15   2  -1   31.70    3.40
  15  -2   1   20.70    4.70
  14   1  -1    8.30    3.70
  14   1  -1   16.70    3.10
 -14  -1   1   16.60    3.30
 -14  -1   1    9.20    1.90
  13   1  -1    2.10    3.90
  13   1  -1    0.10    1.70
  13   1  -1   -3.10    3.00
 -13  -1   1    0.70    2.40
 -13  -1   1   -1.90    1.80
 -13  -1   1    0.10    2.80
  12   1  -1    1.40    2.40
  12   1  -1   -4.10    3.00
  12   1  -1   -3.20    3.10
  12   1  -1   -1.70    2.80
 -12  -1   1    2.20    2.10
 -12  -1   1    0.20    0.90
 -12  -1   1   -0.30    3.00
 -12  -1   1    0.80    2.40
  11   1  -1   44.40    5.00
  11   1  -1   47.80    6.40
  11   1  -1   49.99    7.20
  11   1  -1   51.19    7.20
 -11  -1   1   37.00    4.10
 -11  -1   1   42.30    6.00
 -11  -1   1   40.90    6.20
 -11  -1   1   39.60    6.20
 -11  -1   1   41.00    5.20
  10   1  -1   12.20    3.60
  10   1  -1   16.80    4.40
  10   1  -1   15.70    3.50
  10   1  -1   14.60    4.00
 -10  -1   1   15.70    2.20
 -10  -1   1   12.80    3.50
 -10  -1   1   11.70    2.20
 -10  -1   1   11.80    3.50
 -10  -1   1   14.30    3.70
 -10  -1   1    7.00    3.00
 -10  -1   1   15.80    3.30
 -10  -1   1   11.70    4.50
   9   1  -1   19.00    3.00
   9   1  -1   18.40    3.80
   9   1  -1   18.30    4.30
   9   1  -1   19.90    3.60
   9   1  -1   15.10    4.00
  -9  -1   1   19.50    2.40
  -9  -1   1   19.70    3.00
  -9  -1   1   16.70    3.70
  -9  -1   1   15.60    3.10
  -9  -1   1    8.60    2.90
  -9  -1   1   21.50    2.60
  -9  -1   1   12.30    3.60
  -9  -1   1   12.20    2.70
  -9  -1   1   12.60    3.20
  -9  -1   1   14.30    2.30
   8   1  -1    4.90    2.40
   8   1  -1    7.20    1.10
   8   1  -1    4.90    2.90
   8   1  -1    4.10    2.60
  -8  -1   1    4.80    2.30
  -8  -1   1    5.80    1.30
  -8  -1   1    6.00    2.30
  -8  -1   1    3.90    1.80
  -8  -1   1    4.10    2.10
  -8  -1   1    3.00    1.70
  -8  -1   1    7.20    1.70
   7   1  -1   55.49    5.20
   7   1  -1   70.79    7.20
   7   1  -1   56.09    5.70
   7   1  -1   47.30    6.30
   7   1  -1   59.79    6.40
   7   1  -1   62.19    6.30
   7   1  -1   65.99    6.60
  -7  -1   1   60.99    6.10
  -7  -1   1   59.59    5.80
  -7  -1   1   62.29    5.30
  -7  -1   1   62.49    5.70
  -7  -1   1   63.49    6.20
  -7  -1   1   61.69    5.90
   6   1  -1   21.60    3.70
   6   1  -1   20.10    3.70
   6   1  -1   23.60    3.20
   6   1  -1   28.00    3.90
   6   1  -1   25.70    2.50
   6   1  -1   26.20    4.20
   6   1  -1   23.00    3.00
  -6  -1   1   25.00    3.20
  -6  -1   1   25.50    3.00
  -6  -1   1   23.90    3.30
  -6  -1   1   24.10    2.50
  -6  -1   1   24.70    3.40
  -6  -1   1   25.20    3.40
   5   1  -1    0.10    1.20
   5   1  -1   -0.20    1.40
   5   1  -1   -0.50    1.30
   5   1  -1   -2.00    1.20
   5   1  -1   -1.30    0.90
   5   1  -1   -0.90    1.40
  -5  -1   1    1.20    1.40
  -5  -1   1    0.50    1.00
  -5  -1   1    0.70    1.30
  -5  -1   1    1.10    1.20
   4   1  -1   33.70    3.80
   4   1  -1   28.30    3.20
   4   1  -1   26.00    3.70
   4   1  -1   29.00    3.20
   4   1  -1   28.40    2.90
  -4  -1   1   29.30    3.20
  -4  -1   1   28.60    3.20
  -4  -1   1   28.60    3.00
  -4  -1   1   31.00    2.90
   3   1  -1   49.99    4.60
   3   1  -1   35.70    4.50
   3   1  -1   43.90    4.30
   3   1  -1   43.90    4.10
  -3  -1   1   47.60    4.20
  -3  -1   1   47.40    4.10
  -3  -1   1   47.70    4.00
   2   1  -1   12.00    2.20
   2   1  -1   10.10    1.50
  -2  -1   1   12.00    1.70
  -2  -1   1   11.50    1.70
   1   1  -1   22.20    2.40
   1   1  -1   25.00    2.00
   1   1  -1   27.50    2.30
  -1  -1   1   20.40    2.30
   0   1  -1    3.10    0.50
   0   1  -1    1.90    0.60
   0  -1   1    3.80    0.60
   0  -1   1    2.40    0.50
   0  -1   1    2.40    0.50
   0  -1   1    1.60    0.60
   0  -1   1    2.60    0.60
   0  -1   1    2.00    0.40
  -1   1  -1    0.10    0.40
  -1   1  -1    0.00    0.40
   1  -1   1    0.00    0.50
   1  -1   1    0.20    0.40
   1  -1   1    0.00    0.40
   1  -1   1    0.20    0.30
   1  -1   1    0.00    0.50
  -2   1  -1    3.30    1.00
  -2   1  -1    4.10    0.90
   2  -1   1    3.50    1.10
   2  -1   1    3.30    0.90
   2  -1   1    4.40    0.90
   2  -1   1    3.80    0.90
  -3   1  -1    8.60    1.50
  -3   1  -1    7.20    1.60
   3  -1   1    9.10    1.90
   3  -1   1    8.00    1.60
   3  -1   1    8.60    1.80
   3  -1   1    7.10    1.50
  -4   1  -1  354.66   30.10
  -4   1  -1  399.36   30.30
  -4   1  -1  431.06   30.20
  -4   1  -1  389.06   30.20
   4  -1   1  392.66   30.40
   4  -1   1  431.56   30.60
   4  -1   1  371.76   30.20
   4  -1   1  398.86   30.40
   4  -1   1  377.16   30.20
  -5   1  -1    7.60    1.70
  -5   1  -1    6.70    1.60
  -5   1  -1    8.00    1.70
  -5   1  -1    9.60    1.50
   5  -1   1    7.50    1.70
   5  -1   1    6.60    1.90
   5  -1   1    9.80    1.80
   5  -1   1    8.40    2.20
   5  -1   1    9.00    1.90
  -6   1  -1   72.89    6.60
  -6   1  -1   66.29    6.50
  -6   1  -1   69.99    6.50
  -6   1  -1   80.19    6.80
  -6   1  -1   61.99    6.40
   6  -1   1   71.09    6.50
   6  -1   1   84.39    7.60
   6  -1   1   71.09    6.70
   6  -1   1   74.59    6.50
   6  -1   1   75.89    7.20
  -7   1  -1   36.00    4.20
  -7   1  -1   41.40    3.90
  -7   1  -1   40.50    4.70
  -7   1  -1   42.50    4.70
  -7   1  -1   34.90    4.50
  -7   1  -1   40.50    4.20
  -7   1  -1   38.50    4.50
   7  -1   1   45.10    5.00
   7  -1   1   39.60    4.60
   7  -1   1   43.20    4.80
   7  -1   1   51.59    5.60
   7  -1   1   41.70    4.40
  -8   1  -1    3.10    1.90
  -8   1  -1    0.80    1.60
  -8   1  -1    0.90    1.00
  -8   1  -1    1.30    1.60
  -8   1  -1    1.60    1.90
  -8   1  -1   -0.30    1.40
   8  -1   1    3.20    1.90
   8  -1   1    0.50    2.00
   8  -1   1    3.20    2.30
   8  -1   1    0.50    2.00
  -9   1  -1   -0.10    2.00
  -9   1  -1    1.50    1.30
  -9   1  -1    1.80    1.60
  -9   1  -1    1.60    1.90
  -9   1  -1    1.00    1.20
  -9   1  -1   -0.80    2.20
  -9   1  -1   -1.40    1.40
   9  -1   1    0.90    2.00
   9  -1   1    3.00    2.50
   9  -1   1    0.90    2.20
   9  -1   1    2.10    2.60
 -10   1  -1    2.60    1.80
 -10   1  -1    3.70    2.50
 -10   1  -1    3.90    2.20
 -10   1  -1    3.60    2.60
 -10   1  -1    0.90    1.40
 -10   1  -1    1.80    1.40
 -10   1  -1   10.20    3.00
 -10   1  -1   -0.30    2.30
 -10   1  -1    3.20    1.90
  10  -1   1    0.80    2.50
  10  -1   1    4.50    3.20
  10  -1   1    5.20    1.90
  10  -1   1    0.50    2.70
  10  -1   1   -1.10    2.50
 -11   1  -1    6.30    3.00
 -11   1  -1    6.20    2.60
 -11   1  -1    8.50    3.50
 -11   1  -1   12.60    2.10
 -11   1  -1   13.90    3.20
 -11   1  -1   10.40    3.40
 -11   1  -1   13.40    4.10
 -11   1  -1   13.10    3.40
  11  -1   1   11.30    2.70
  11  -1   1    4.50    3.90
  11  -1   1    9.00    4.10
  11  -1   1    5.20    4.00
  11  -1   1    7.90    3.50
 -12   1  -1    6.70    3.40
 -12   1  -1    9.20    2.70
 -12   1  -1    3.80    1.70
 -12   1  -1    6.40    3.70
 -12   1  -1    8.70    1.90
 -12   1  -1    8.30    3.00
 -12   1  -1    3.60    1.80
  12  -1   1    6.20    3.10
  12  -1   1    4.00    3.20
  12  -1   1   -0.10    2.80
  12  -1   1   -1.10    5.20
  12  -1   1    7.50    3.50
 -13   1  -1    1.60    3.20
 -13   1  -1   -1.80    3.00
 -13   1  -1    2.90    1.30
 -13   1  -1    1.70    2.70
 -13   1  -1    1.00    1.90
  13  -1   1    1.30    4.50
  13  -1   1    1.00    2.80
 -14   1  -1   12.20    3.10
 -14   1  -1    0.70    2.60
 -14   1  -1    6.30    2.10
  14  -1   1    6.20    2.80
  14  -1   1   16.60    5.40
  15  -1   1   10.50    3.70
  14   0  -1    5.60    4.80
  14   0  -1    6.50    3.60
  14   0  -1   -3.70    5.20
 -14   0   1    6.40    2.50
 -14   0   1   10.30    2.90
  13   0  -1  880.71   62.19
  13   0  -1  706.13   63.99
  13   0  -1  807.92   62.89
 -13   0   1  848.42   62.59
 -13   0   1  679.93   60.69
 -13   0   1  755.32   64.09
 -13   0   1  851.41   61.59
 -13   0   1  887.61   64.19
  12   0  -1   85.19    9.60
  12   0  -1   74.79    8.10
  12   0  -1   84.09    9.50
  12   0  -1   66.29    6.80
 -12   0   1   52.39    9.70
 -12   0   1   76.49    6.60
 -12   0   1   73.69    8.10
 -12   0   1   84.79    8.60
 -12   0   1   78.19    7.40
 -12   0   1   72.79    6.50
  11   0  -1   19.50    4.30
  11   0  -1    9.80    3.90
  11   0  -1   17.70    4.60
  11   0  -1   19.70    4.60
  11   0  -1   15.90    5.40
 -11   0   1   11.80    5.00
 -11   0   1   21.70    4.10
 -11   0   1   20.50    4.10
 -11   0   1   16.70    3.60
 -11   0   1   13.20    6.30
 -11   0   1   17.60    3.80
 -11   0   1   18.50    2.50
 -11   0   1   19.90    4.50
  10   0  -1  103.59   11.40
  10   0  -1   88.09    9.40
  10   0  -1  105.39   10.30
  10   0  -1  112.29    9.10
  10   0  -1  110.99   11.10
 -10   0   1   90.89    9.70
 -10   0   1   99.69    8.40
 -10   0   1  105.09    9.10
 -10   0   1   91.09    9.70
 -10   0   1  101.59    8.50
 -10   0   1   89.39    8.80
 -10   0   1  102.79    9.20
 -10   0   1   96.19    9.50
 -10   0   1  101.89   10.00
   9   0  -1  447.76   34.80
   9   0  -1  446.76   35.70
   9   0  -1  459.05   35.20
  -9   0   1  427.06   34.50
  -9   0   1  428.06   33.60
  -9   0   1  422.86   34.40
  -9   0   1  433.76   33.50
  -9   0   1  428.96   34.70
  -9   0   1  422.26   34.00
   8   0  -1   25.50    4.10
   8   0  -1   29.00    4.90
   8   0  -1   27.90    4.50
  -8   0   1   22.80    3.70
  -8   0   1   23.70    3.70
  -8   0   1   25.10    3.60
  -8   0   1   21.30    3.60
  -8   0   1   21.90    3.30
  -8   0   1   26.90    2.80
   7   0  -1 1164.38  102.39
   7   0  -1 1454.95  103.29
   7   0  -1 1239.18  102.89
   7   0  -1 1497.75  103.79
   7   0  -1 1299.57  103.09
   7   0  -1 1367.06  102.99
  -7   0   1 1300.97  102.89
  -7   0   1 1400.56  102.99
  -7   0   1 1409.86  102.29
  -7   0   1 1355.56  102.89
  -7   0   1 1355.96  102.89
  -7   0   1 1372.66  102.59
   6   0  -1   42.50    4.60
   6   0  -1   44.60    4.70
   6   0  -1   39.90    4.50
   6   0  -1   44.80    4.80
   6   0  -1   33.30    4.30
  -6   0   1   43.00    4.30
  -6   0   1   51.39    4.90
  -6   0   1   38.60    4.20
  -6   0   1   40.40    4.30
  -6   0   1   41.90    3.70
  -6   0   1   39.10    4.10
   5   0  -1 5600.04  422.56
   4   0  -1  158.58   13.10
   4   0  -1  165.68   12.90
   4   0  -1  180.08   13.40
   4   0  -1  152.18   13.00
  -4   0   1  161.88   13.00
  -4   0   1  165.08   13.00
  -4   0   1  165.18   12.80
  -4   0   1  164.48   13.00
   3   0  -1   17.30    2.90
   3   0  -1   17.10    2.50
   3   0  -1   24.90    3.00
   3   0  -1   23.10    2.40
  -3   0   1   23.50    2.50
  -3   0   1   25.30    2.70
  -1   0  -1  599.84   42.90
  -1   0  -1  504.25   42.70
  -1   0  -1  615.04   42.80
   1   0   1  560.94   42.80
   1   0   1  527.35   42.90
   1   0   1  589.94   42.90
  -2   0  -1   17.00    1.70
  -2   0  -1   15.40    2.00
   2   0   1   16.10    1.80
   2   0   1   19.40    2.70
   2   0   1   16.70    2.20
  -3   0  -1   54.39    5.40
  -3   0  -1   65.49    5.40
  -3   0  -1   68.89    5.50
   3   0   1   68.59    5.50
   3   0   1   68.09    5.90
   3   0   1   60.09    5.30
  -4   0  -1  784.12   57.89
  -4   0  -1  642.44   57.79
  -4   0  -1  807.12   57.99
   4   0   1  746.73   58.09
   4   0   1  819.72   58.39
   4   0   1  788.52   58.09
   4   0   1  738.63   57.79
  -5   0  -1  105.39    8.60
  -5   0  -1  102.19    8.30
  -5   0  -1   97.89    8.00
  -5   0  -1  102.49    8.40
  -5   0  -1   83.79    8.20
  -5   0  -1  100.69    8.30
   5   0   1   97.99    8.10
   5   0   1  113.39    9.10
   5   0   1   79.39    8.00
   5   0   1  100.49    8.60
   5   0   1   98.99    8.50
  -6   0  -1  554.24   42.70
  -6   0  -1  575.84   42.80
  -6   0  -1  577.34   42.20
  -6   0  -1  554.84   42.70
  -6   0  -1  549.15   42.70
   6   0   1  546.15   42.90
   6   0   1  614.74   43.50
   6   0   1  542.55   42.80
   6   0   1  564.94   43.00
   6   0   1  547.75   42.30
   6   0   1  459.85   42.30
  -7   0  -1  132.79   11.50
  -7   0  -1  143.29   11.30
  -7   0  -1  136.29   11.60
  -7   0  -1  142.89   10.90
  -7   0  -1  143.29   11.70
   7   0   1  135.59   11.10
   7   0   1  144.59   12.10
   7   0   1  119.79   12.20
   7   0   1  126.29   14.80
   7   0   1  121.79   11.20
   7   0   1  143.69   11.90
  -8   0  -1   94.09    9.00
  -8   0  -1   98.79    8.00
  -8   0  -1   91.59    8.70
  -8   0  -1   94.79    8.10
  -8   0  -1   88.09    8.90
  -8   0  -1   97.69    8.50
  -8   0  -1   86.89    8.80
   8   0   1  103.49    9.60
   8   0   1   89.89    9.20
   8   0   1   97.59    9.00
   8   0   1  112.59   10.30
  -9   0  -1   58.79    5.30
  -9   0  -1   52.19    6.10
  -9   0  -1   53.89    5.70
  -9   0  -1   55.59    6.90
  -9   0  -1   53.49    6.40
  -9   0  -1   55.49    5.10
  -9   0  -1   49.70    5.70
  -9   0  -1   63.49    5.20
   9   0   1   58.09    5.70
   9   0   1   58.39    6.80
   9   0   1   56.99    7.60
   9   0   1   42.70    5.90
 -10   0  -1    7.00    2.60
 -10   0  -1    1.70    2.60
 -10   0  -1    3.10    1.60
 -10   0  -1   -1.20    2.10
 -10   0  -1    4.50    2.60
 -10   0  -1    1.80    2.60
 -10   0  -1   -1.30    1.10
 -10   0  -1   -4.50    1.80
 -10   0  -1    0.00    2.30
  10   0   1   -2.50    2.70
  10   0   1   -1.50    2.50
  10   0   1    0.10    2.50
  10   0   1    1.20    1.90
  10   0   1   -0.80    2.50
 -11   0  -1    3.50    3.30
 -11   0  -1    4.70    2.40
 -11   0  -1    1.00    1.40
 -11   0  -1    3.30    2.80
 -11   0  -1    1.20    3.10
  11   0   1    1.60    3.10
  11   0   1    1.80    3.00
  11   0   1    4.60    3.30
  11   0   1    6.20    2.30
 -12   0  -1   35.70    4.70
 -12   0  -1   47.80    6.50
 -12   0  -1   40.80    6.60
 -12   0  -1   48.60    5.40
  12   0   1   53.69    7.20
  12   0   1   44.60    6.40
  12   0   1   48.50    5.40
  12   0   1   43.10    7.60
 -13   0  -1   12.40    3.30
 -13   0  -1   12.20    3.20
 -13   0  -1   13.10    3.30
 -13   0  -1    9.30    4.10
  13   0   1    5.90    3.80
 -14   0  -1   71.29    8.20
 -14   0  -1   66.49    7.30
 -14   0  -1   65.79    6.00
  14   0   1   67.59    6.90
  15  -1  -1    1.20    1.90
  15  -1  -1    4.40    3.40
 -15   1   1    2.80    1.50
  14  -1  -1   38.60    5.10
  14  -1  -1   36.20    5.90
  14  -1  -1   44.20    7.30
 -14   1   1   26.30    3.90
 -14   1   1   27.30    4.50
 -14   1   1   24.10    2.90
 -14   1   1   35.00    4.80
  13  -1  -1   19.30    5.00
 -13   1   1   32.90    4.80
 -13   1   1   18.50    4.20
 -13   1   1   16.40    3.30
 -13   1   1   34.50    5.20
 -13   1   1   22.50    2.80
 -13   1   1   18.70    2.60
  12  -1  -1   39.90    5.10
  12  -1  -1   31.20    5.20
  12  -1  -1   36.60    6.50
 -12   1   1   25.40    6.20
 -12   1   1   29.70    3.70
 -12   1   1   34.80    3.50
 -12   1   1   30.30    4.40
 -12   1   1   22.90    6.10
 -12   1   1   33.10    5.40
 -12   1   1   30.00    4.30
  11  -1  -1    3.90    2.70
  11  -1  -1    0.00    2.70
  11  -1  -1   -5.10    3.90
  11  -1  -1   -1.00    2.90
  11  -1  -1    5.40    2.10
 -11   1   1    5.30    2.20
 -11   1   1    1.80    3.10
 -11   1   1    1.90    2.90
 -11   1   1    3.70    2.20
 -11   1   1    2.60    2.50
 -11   1   1    1.50    1.40
 -11   1   1    1.60    1.70
 -11   1   1   -1.90    2.50
 -11   1   1    2.80    1.50
  10  -1  -1  117.79   12.30
  10  -1  -1  127.99   10.10
  10  -1  -1  122.09   11.80
  10  -1  -1   95.69   10.70
 -10   1   1  127.09   11.40
 -10   1   1  110.19   10.90
 -10   1   1  120.19    9.80
 -10   1   1  118.39   10.50
 -10   1   1  121.69    9.90
 -10   1   1  114.79   11.20
 -10   1   1  116.89   10.30
 -10   1   1  123.19   10.00
   9  -1  -1    4.40    2.20
   9  -1  -1    3.70    2.40
   9  -1  -1    2.60    2.30
  -9   1   1    6.40    1.40
  -9   1   1    2.90    2.00
  -9   1   1    3.70    1.80
  -9   1   1    4.80    2.20
  -9   1   1    4.50    1.80
  -9   1   1    4.50    2.20
  -9   1   1    4.90    1.50
   8  -1  -1   64.69    7.10
   8  -1  -1   66.19    6.70
  -8   1   1   60.49    5.80
  -8   1   1   55.49    6.00
  -8   1   1   67.59    5.40
  -8   1   1   62.79    5.60
  -8   1   1   59.79    6.20
  -8   1   1   56.39    6.20
   7  -1  -1   51.39    4.80
   7  -1  -1   49.00    5.30
   7  -1  -1   51.39    5.80
   7  -1  -1   43.40    4.30
   7  -1  -1   44.50    5.10
  -7   1   1   49.60    5.00
  -7   1   1   47.60    5.00
  -7   1   1   49.20    4.70
  -7   1   1   47.70    4.90
  -7   1   1   42.50    4.70
  -7   1   1   48.50    4.20
   6  -1  -1   61.39    5.90
   6  -1  -1   65.79    5.80
   6  -1  -1   60.19    6.00
   6  -1  -1   58.49    6.20
   6  -1  -1   57.59    5.40
   6  -1  -1   70.69    6.40
  -6   1   1   64.79    6.00
  -6   1   1   63.19    5.80
  -6   1   1   63.09    5.50
  -6   1   1   65.39    5.90
  -6   1   1   56.59    5.60
  -6   1   1   67.39    5.30
   5  -1  -1   19.40    3.30
   5  -1  -1   13.80    2.70
   5  -1  -1   18.10    2.30
   5  -1  -1   15.80    2.60
  -5   1   1   16.10    2.30
  -5   1   1   18.30    2.20
  -5   1   1   15.90    2.40
   4  -1  -1  342.47   24.90
   4  -1  -1  323.17   24.60
   4  -1  -1  293.07   24.40
   4  -1  -1  306.77   24.70
   4  -1  -1  327.17   24.80
  -4   1   1  333.17   24.40
  -4   1   1  303.57   24.50
  -4   1   1  328.27   24.60
  -4   1   1  316.57   24.70
   3  -1  -1    5.60    1.20
   3  -1  -1    4.90    1.30
   3  -1  -1    3.00    1.10
   3  -1  -1    3.50    1.40
  -3   1   1    2.80    1.20
  -3   1   1    3.60    1.20
   2  -1  -1    2.20    0.80
   2  -1  -1    2.60    0.60
   2  -1  -1    1.80    0.70
  -2   1   1    1.30    0.60
  -2   1   1    1.50    0.50
  -2   1   1    1.90    0.80
   1  -1  -1    6.00    0.90
   1  -1  -1    5.60    0.60
   1  -1  -1    6.80    1.00
   1  -1  -1    7.30    0.80
  -1   1   1    5.50    0.60
  -1   1   1    6.70    0.90
  -1   1   1    4.70    0.70
  -1   1   1    6.80    1.00
   0  -1  -1    1.50    0.70
   0  -1  -1    1.50    0.30
   0  -1  -1    1.50    0.50
   0   1   1    1.50    0.20
   0   1   1    0.90    0.80
   0   1   1    1.20    0.20
  -1  -1  -1    1.20    0.80
  -1  -1  -1    1.60    0.90
  -1  -1  -1    1.40    0.60
   1   1   1    0.90    0.80
   1   1   1    1.30    1.20
  -2  -1  -1   19.90    2.10
  -2  -1  -1   15.70    2.30
  -2  -1  -1   16.50    2.20
   2   1   1   16.60    1.70
   2   1   1   18.30    2.60
   2   1   1   19.60    3.10
  -3  -1  -1  152.78   11.20
  -3  -1  -1  143.19   11.10
  -3  -1  -1  146.89   11.00
  -3  -1  -1  148.29   11.10
  -3  -1  -1  123.79   11.10
   3   1   1  120.29   11.00
   3   1   1  137.99   10.80
   3   1   1  149.69   11.70
   3   1   1  130.19   11.70
   3   1   1  141.29   11.20
  -4  -1  -1   -0.40    1.20
  -4  -1  -1    1.80    1.20
  -4  -1  -1    1.40    1.00
  -4  -1  -1    1.20    1.10
  -4  -1  -1    1.50    1.00
   4   1   1    1.00    0.80
   4   1   1    0.80    1.70
   4   1   1    0.90    1.10
   4   1   1   -0.40    1.60
  -5  -1  -1   89.79    9.00
  -5  -1  -1  109.09    9.00
  -5  -1  -1  103.79    9.00
  -5  -1  -1  105.19    8.80
  -5  -1  -1  110.29    8.70
  -5  -1  -1  104.49    9.40
   5   1   1   94.59    8.80
   5   1   1  111.99    9.30
   5   1   1  106.99    9.20
   5   1   1  106.09    8.70
   5   1   1  118.49    9.90
   5   1   1  105.99    9.20
  -6  -1  -1  144.79   11.90
  -6  -1  -1  142.79   11.50
  -6  -1  -1  134.79   11.80
  -6  -1  -1  137.89   11.80
  -6  -1  -1  134.09   11.60
   6   1   1  141.59   12.00
   6   1   1  160.38   12.90
   6   1   1  141.59   11.60
   6   1   1  147.89   12.20
   6   1   1  121.79   11.10
   6   1   1  140.29   11.90
  -7  -1  -1   87.39    8.40
  -7  -1  -1   91.89    8.40
  -7  -1  -1   89.99    7.40
  -7  -1  -1   88.79    7.50
  -7  -1  -1   86.59    7.90
  -7  -1  -1   84.39    8.30
  -7  -1  -1   88.69    7.90
   7   1   1   92.59    8.60
   7   1   1   98.89    9.70
   7   1   1   88.49    8.40
   7   1   1   83.19    7.40
   7   1   1   90.19    8.60
   7   1   1   87.49    7.90
  -8  -1  -1    0.60    1.20
  -8  -1  -1    0.30    2.00
  -8  -1  -1   -0.40    1.90
  -8  -1  -1    0.20    1.00
  -8  -1  -1   -1.20    1.50
  -8  -1  -1   -0.20    1.90
   8   1   1   -0.10    2.30
   8   1   1    1.40    1.30
   8   1   1   -0.30    2.00
   8   1   1    2.10    2.60
   8   1   1   -0.80    2.00
  -9  -1  -1    8.70    1.90
  -9  -1  -1    3.80    1.70
  -9  -1  -1    2.50    2.40
  -9  -1  -1    7.60    2.80
  -9  -1  -1    9.10    3.50
  -9  -1  -1    5.80    3.20
  -9  -1  -1    9.30    2.40
  -9  -1  -1    8.30    1.70
  -9  -1  -1    8.70    3.50
   9   1   1    9.00    3.40
   9   1   1    5.10    3.10
   9   1   1    8.40    3.50
   9   1   1    4.90    3.10
   9   1   1    7.60    1.60
   9   1   1    8.50    3.10
   9   1   1    7.70    2.40
 -10  -1  -1   69.39    6.60
 -10  -1  -1   51.49    5.20
 -10  -1  -1   57.09    5.40
 -10  -1  -1   50.19    7.00
 -10  -1  -1   62.39    7.50
  10   1   1   61.29   10.30
  10   1   1   69.19    8.30
  10   1   1   57.79    7.10
  10   1   1   62.69    6.40
 -11  -1  -1   14.50    6.40
 -11  -1  -1   15.60    3.20
 -11  -1  -1   14.20    2.20
 -11  -1  -1   15.90    4.00
 -11  -1  -1   15.10    3.70
  11   1   1   14.20    6.10
  11   1   1   18.30    4.20
  11   1   1   14.70    3.00
  11   1   1   19.90    5.20
 -12  -1  -1   72.29    8.00
 -12  -1  -1   68.09    6.80
 -12  -1  -1   70.19    8.40
 -12  -1  -1   63.49    7.70
  12   1   1   76.29    8.20
  12   1   1   62.49    8.10
  12   1   1   67.39    9.10
 -13  -1  -1    3.50    3.50
 -13  -1  -1   -4.00    2.40
 -13  -1  -1    4.70    1.80
  13   1   1    4.70    3.00
  13   1   1    0.30    3.00
  13   1   1   -0.20    2.10
 -14  -1  -1    1.60    1.10
 -14  -1  -1    1.30    1.60
  14   1   1    6.80    3.40
  14   1   1    2.60    2.00
 -15   2   1  323.47   29.10
 -15   2   1  366.86   27.10
  14  -2  -1  344.97   30.60
 -14   2   1  330.67   26.30
 -14   2   1  342.77   26.40
 -14   2   1  349.07   27.90
  13  -2  -1   19.70    3.90
 -13   2   1   19.40    3.00
 -13   2   1   24.90    5.00
 -13   2   1   18.60    2.60
 -13   2   1   18.70    3.60
 -13   2   1   18.30    4.00
 -13   2   1   24.20    3.20
 -13   2   1   25.80    3.90
  12  -2  -1   26.60    5.60
  12  -2  -1   29.30    5.60
  12  -2  -1   31.90    5.30
 -12   2   1   33.20    5.00
 -12   2   1   32.50    4.60
 -12   2   1   36.40    5.80
 -12   2   1   40.10    5.90
 -12   2   1   35.10    3.90
 -12   2   1   33.30    4.00
 -12   2   1   33.30    3.60
  11  -2  -1  450.65   36.30
  11  -2  -1  426.86   37.20
  11  -2  -1  445.06   36.70
  11  -2  -1  432.86   35.60
 -11   2   1  449.66   35.30
 -11   2   1  456.55   34.80
 -11   2   1  459.65   36.00
 -11   2   1  467.05   34.90
 -11   2   1  477.65   34.70
 -11   2   1  440.56   36.10
 -11   2   1  459.75   36.00
 -11   2   1  420.56   35.90
  10  -2  -1 1103.89   84.39
  10  -2  -1  996.60   83.39
  10  -2  -1 1086.39   83.99
  10  -2  -1 1073.19   85.99
 -10   2   1 1094.79   82.79
 -10   2   1 1077.09   83.59
 -10   2   1 1058.99   83.19
 -10   2   1 1097.99   83.89
 -10   2   1 1163.48   82.89
 -10   2   1 1102.09   83.69
 -10   2   1 1114.79   83.19
   9  -2  -1  345.97   29.30
   9  -2  -1  372.86   30.10
   9  -2  -1  361.46   29.50
  -9   2   1  377.36   28.20
  -9   2   1  381.96   28.30
  -9   2   1  374.86   28.70
  -9   2   1  367.16   29.20
  -9   2   1  346.07   29.00
  -9   2   1  362.16   29.10
  -9   2   1  360.86   29.00
   8  -2  -1  577.14   43.70
   8  -2  -1  532.25   43.10
   8  -2  -1  563.34   42.80
   8  -2  -1  531.55   42.90
  -8   2   1  526.65   42.60
  -8   2   1  584.34   42.20
  -8   2   1  550.64   42.70
  -8   2   1  546.25   42.80
  -8   2   1  550.74   42.40
  -8   2   1  544.55   42.90
  -8   2   1  554.64   42.10
   7  -2  -1   38.70    5.00
   7  -2  -1   39.30    4.60
   7  -2  -1   40.00    4.70
   7  -2  -1   37.50    4.30
  -7   2   1   38.80    4.40
  -7   2   1   37.60    3.60
  -7   2   1   42.70    4.00
  -7   2   1   43.20    4.40
  -7   2   1   42.20    4.20
  -7   2   1   41.30    4.30
   6  -2  -1 1014.80   75.09
   6  -2  -1  911.51   75.39
   6  -2  -1 1036.00   75.89
   6  -2  -1  976.90   75.59
   6  -2  -1  992.00   75.39
  -6   2   1  978.40   75.29
  -6   2   1  992.50   75.49
  -6   2   1 1003.70   74.89
  -6   2   1  990.50   75.09
  -6   2   1 1000.50   75.39
   5  -2  -1  564.14   42.80
   5  -2  -1  530.55   42.80
   5  -2  -1  567.64   42.70
   5  -2  -1  565.04   43.00
  -5   2   1  542.75   42.60
  -5   2   1  542.35   42.40
  -5   2   1  593.34   42.90
   4  -2  -1 2193.98  164.88
   4  -2  -1 2329.27  164.78
   4  -2  -1 2167.58  165.08
   4  -2  -1 2003.00  164.88
  -4   2   1 2231.98  164.88
  -4   2   1 2166.68  164.58
   3  -2  -1  122.09    9.60
   3  -2  -1  117.89    9.50
   3  -2  -1  112.89    9.70
  -3   2   1  125.09    9.40
  -3   2   1  119.59    9.60
   1  -2  -1 1549.94  125.89
   1  -2  -1 1674.63  125.79
  -1   2   1 1774.72  125.69
   0  -2  -1    1.90    1.10
   0  -2  -1    2.10    1.00
   0  -2  -1    2.20    0.50
   0   2   1    2.90    1.20
   0   2   1    1.30    1.40
  -1  -2  -1 3086.69  203.08
  -1  -2  -1 2491.65  203.48
  -1  -2  -1 3085.29  203.38
  -1  -2  -1 2400.96  203.48
   1   2   1 2411.96  203.68
  -2  -2  -1  663.73   55.69
  -2  -2  -1  795.62   55.39
  -2  -2  -1  704.03   55.69
  -2  -2  -1  838.92   55.59
   2   2   1  809.62   55.69
   2   2   1  638.64   55.79
   2   2   1  648.64   55.49
   2   2   1  751.12   56.09
  -3  -2  -1   69.89    6.90
  -3  -2  -1   78.19    6.90
  -3  -2  -1   91.09    6.90
  -3  -2  -1   86.19    6.60
  -3  -2  -1   88.39    6.90
   3   2   1   84.89    7.00
   3   2   1   71.69    7.20
   3   2   1   77.79    7.60
   3   2   1   73.69    6.80
  -4  -2  -1   54.49    5.00
  -4  -2  -1   40.20    5.00
  -4  -2  -1   51.89    4.50
  -4  -2  -1   55.59    4.50
  -4  -2  -1   57.39    4.90
   4   2   1   42.00    4.80
   4   2   1   49.99    4.80
   4   2   1   49.40    5.40
   4   2   1   53.39    5.80
   4   2   1   46.00    5.10
  -5  -2  -1 1511.35  108.79
  -5  -2  -1 1470.55  108.79
  -5  -2  -1 1423.46  108.79
  -5  -2  -1 1457.35  108.39
  -5  -2  -1 1470.55  108.49
   5   2   1 1521.65  109.49
   5   2   1 1317.47  108.79
   5   2   1 1395.26  108.99
   5   2   1 1301.17  108.19
  -6  -2  -1   99.69    8.30
  -6  -2  -1   99.79    8.80
  -6  -2  -1   94.19    7.90
  -6  -2  -1   98.19    8.80
  -6  -2  -1   94.79    8.80
  -6  -2  -1   94.09    8.30
   6   2   1   90.19    8.00
   6   2   1  103.19    9.80
   6   2   1   92.59    9.00
   6   2   1  107.09    9.30
   6   2   1   84.39    8.40
   6   2   1   96.89    8.90
  -7  -2  -1 5458.35  412.26
  -7  -2  -1 5472.05  411.76
  -7  -2  -1 5528.05  412.26
  -7  -2  -1 5510.55  412.26
  -7  -2  -1 5136.39  411.66
  -7  -2  -1 5274.67  411.36
   7   2   1 5851.11  412.76
   7   2   1 6149.69  413.46
   7   2   1 5005.50  411.66
   7   2   1 5205.78  411.16
   7   2   1 5428.66  412.36
   7   2   1 5648.53  412.36
   7   2   1 5228.68  411.36
  -8  -2  -1  161.48   14.80
  -8  -2  -1  167.98   14.90
  -8  -2  -1  171.78   14.20
  -8  -2  -1  177.58   15.10
  -8  -2  -1  146.39   14.00
   8   2   1  169.18   13.60
   8   2   1  199.88   15.30
   8   2   1  174.38   15.10
   8   2   1  141.59   13.70
   8   2   1  164.18   14.10
   8   2   1  202.98   15.80
   8   2   1  175.88   13.60
  -9  -2  -1   30.90    4.10
  -9  -2  -1   26.50    4.40
  -9  -2  -1   26.00    5.20
  -9  -2  -1   15.30    2.50
  -9  -2  -1   12.60    3.30
  -9  -2  -1   25.20    4.90
   9   2   1   23.60    3.60
   9   2   1   25.00    4.60
   9   2   1   22.90    4.70
   9   2   1   15.30    2.50
   9   2   1   24.40    5.10
   9   2   1   20.60    3.90
   9   2   1   19.50    3.60
   9   2   1   16.20    3.80
 -10  -2  -1   62.69    6.60
 -10  -2  -1   55.09    7.20
 -10  -2  -1   60.29    7.70
 -10  -2  -1   71.59    8.10
  10   2   1   74.79    8.60
  10   2   1   61.99    6.60
  10   2   1   61.29    7.20
  10   2   1   71.19    8.60
  10   2   1   46.50    5.60
 -11  -2  -1  281.27   24.20
 -11  -2  -1  302.97   24.40
 -11  -2  -1  257.67   23.00
 -11  -2  -1  276.37   23.80
  11   2   1  282.87   23.80
  11   2   1  309.37   25.10
  11   2   1  298.17   23.20
  11   2   1  306.17   24.60
 -12  -2  -1   17.30    2.80
 -12  -2  -1   13.30    4.50
  12   2   1   34.30    8.50
  12   2   1   20.10    3.20
 -13  -2  -1   10.40    2.70
 -13  -2  -1   14.60    3.30
 -13  -2  -1   10.50    1.80
  13   2   1    7.20    1.50
  13   2   1    2.20    3.20
  13   2   1   15.70    3.30
  15  -3  -1   21.00    6.10
  15  -3  -1   41.30    6.40
 -15   3   1   23.20    4.30
 -15   3   1   23.10    3.50
 -15   3   1   38.80    4.20
 -15   3   1   31.60    3.00
  14  -3  -1   48.00    5.80
  14  -3  -1   53.39    7.50
  14  -3  -1   39.80    8.10
 -14   3   1   45.70    4.20
 -14   3   1   32.10    4.10
 -14   3   1   37.50    3.90
 -14   3   1   44.00    5.00
 -14   3   1   37.30    6.00
  13  -3  -1   15.00    6.10
  13  -3  -1   14.60    3.60
  13  -3  -1   11.10    5.60
 -13   3   1   19.20    3.60
 -13   3   1   18.10    3.30
 -13   3   1   15.80    3.70
 -13   3   1   15.50    4.10
 -13   3   1   25.00    3.80
 -13   3   1   20.80    2.90
 -13   3   1   19.70    3.00
  12  -3  -1   13.60    4.20
  12  -3  -1   17.30    3.90
  12  -3  -1   12.20    4.20
 -12   3   1   18.10    2.80
 -12   3   1   20.40    3.60
 -12   3   1   19.20    4.40
 -12   3   1   21.60    3.00
 -12   3   1   13.30    3.80
 -12   3   1   17.40    2.80
 -12   3   1   23.30    3.60
  11  -3  -1   45.70    6.80
  11  -3  -1   49.80    6.90
  11  -3  -1   65.49   10.90
  11  -3  -1   50.69    5.80
  11  -3  -1   46.50    7.30
 -11   3   1   51.29    6.50
 -11   3   1   53.79    5.60
 -11   3   1   55.59    5.00
 -11   3   1   47.30    6.20
 -11   3   1   46.00    4.90
 -11   3   1   53.09    4.90
 -11   3   1   43.80    7.10
 -11   3   1   43.00    5.90
  10  -3  -1   22.30    4.70
  10  -3  -1   18.00    3.70
  10  -3  -1   20.90    3.70
 -10   3   1   19.00    3.10
 -10   3   1   17.80    3.70
 -10   3   1   19.40    2.70
 -10   3   1   22.30    2.70
 -10   3   1   26.50    3.00
 -10   3   1   15.20    3.20
   9  -3  -1    2.60    2.10
   9  -3  -1    2.70    2.00
   9  -3  -1    0.40    2.10
   9  -3  -1    4.30    2.10
  -9   3   1    2.60    1.80
  -9   3   1    2.60    1.80
  -9   3   1    4.50    2.10
  -9   3   1    2.60    1.50
  -9   3   1    3.70    1.20
  -9   3   1    3.00    1.90
  -9   3   1    3.00    1.20
   8  -3  -1    1.20    1.80
   8  -3  -1   -0.20    1.60
   8  -3  -1    1.50    2.40
   8  -3  -1    1.10    1.90
  -8   3   1    0.60    1.40
  -8   3   1    0.40    1.50
  -8   3   1   -1.40    1.00
  -8   3   1    0.50    1.30
  -8   3   1    0.90    1.50
  -8   3   1    3.50    1.10
  -8   3   1    0.10    1.40
   7  -3  -1    9.00    2.40
   7  -3  -1    7.80    2.10
   7  -3  -1   11.80    2.70
   7  -3  -1   10.30    2.80
  -7   3   1    9.60    2.10
  -7   3   1    8.60    1.90
  -7   3   1    8.50    2.00
  -7   3   1   11.70    1.60
  -7   3   1   12.20    1.90
  -7   3   1    9.80    2.20
   6  -3  -1    9.00    2.20
   6  -3  -1    7.40    2.00
   6  -3  -1   10.30    2.20
   6  -3  -1    7.60    1.50
  -6   3   1   10.30    1.30
  -6   3   1    6.70    1.70
  -6   3   1    8.10    1.90
  -6   3   1    8.00    1.40
  -6   3   1    9.90    2.00
   5  -3  -1   37.90    4.10
   5  -3  -1   38.10    3.80
   5  -3  -1   39.00    4.30
   5  -3  -1   44.90    4.30
  -5   3   1   42.00    4.00
  -5   3   1   44.40    4.20
  -5   3   1   40.10    3.50
  -5   3   1   42.40    3.90
   4  -3  -1   18.70    2.70
   4  -3  -1   17.30    2.50
   4  -3  -1   22.60    2.80
  -4   3   1   20.70    2.60
  -4   3   1   23.50    2.40
  -4   3   1   19.20    1.90
   3  -3  -1   -0.50    1.20
   3  -3  -1   -0.10    1.20
   3  -3  -1    0.80    1.30
  -3   3   1    0.20    0.80
  -3   3   1    0.40    0.50
  -3   3   1   -0.10    0.90
  -3   3   1    0.90    1.00
   2  -3  -1   64.79    5.80
   2  -3  -1   64.49    5.70
   2  -3  -1   67.79    5.60
  -2   3   1   66.99    5.30
   1  -3  -1   16.70    2.00
   1  -3  -1   15.10    2.00
   1  -3  -1   13.70    2.30
  -1   3   1   18.20    1.60
  -1   3   1   11.70    2.20
   0  -3  -1   11.10    2.20
   0  -3  -1   12.40    1.60
   0  -3  -1   14.60    1.50
   0  -3  -1   13.60    2.40
   0   3   1    8.40    2.20
   0   3   1   11.70    2.10
  -1  -3  -1    5.00    1.60
  -1  -3  -1    5.50    1.70
  -1  -3  -1    3.90    1.20
   1   3   1    4.20    1.50
   1   3   1    3.00    1.60
   1   3   1    2.90    1.90
   1   3   1    4.00    1.20
  -2  -3  -1    2.00    0.60
  -2  -3  -1    2.20    1.10
  -2  -3  -1    3.20    1.50
   2   3   1    2.20    1.80
   2   3   1    1.70    1.40
   2   3   1    1.90    1.70
   2   3   1    3.00    1.30
  -3  -3  -1   49.70    4.30
  -3  -3  -1   40.50    4.00
  -3  -3  -1   40.00    4.20
  -3  -3  -1   39.10    4.30
   3   3   1   40.10    4.20
   3   3   1   36.00    4.70
   3   3   1   37.10    4.00
   3   3   1   38.30    5.10
  -4  -3  -1   24.00    2.70
  -4  -3  -1   22.80    3.50
  -4  -3  -1   23.50    3.40
  -4  -3  -1   26.80    3.50
  -4  -3  -1   27.20    3.40
   4   3   1   22.30    2.70
   4   3   1   26.20    3.60
   4   3   1   26.00    4.10
   4   3   1   19.00    3.60
   4   3   1   15.90    4.00
   4   3   1   22.10    3.30
   4   3   1   23.60    3.20
  -5  -3  -1   18.50    2.40
  -5  -3  -1   22.90    3.40
  -5  -3  -1   15.90    2.90
  -5  -3  -1   15.80    2.90
   5   3   1   16.00    3.10
   5   3   1   12.80    3.30
   5   3   1   17.90    3.60
   5   3   1   19.50    3.30
   5   3   1   15.40    2.70
   5   3   1   19.20    2.60
   5   3   1   18.40    3.50
  -6  -3  -1   69.09    7.90
  -6  -3  -1   73.59    7.50
  -6  -3  -1   71.29    7.70
   6   3   1   72.79    7.60
   6   3   1   73.89    6.50
   6   3   1   86.89    8.90
   6   3   1   72.79    7.40
   6   3   1   75.79    7.70
   6   3   1   86.99    8.70
   6   3   1   75.49    7.10
  -7  -3  -1   37.90    5.30
  -7  -3  -1   33.70    4.90
  -7  -3  -1   33.70    5.20
   7   3   1   43.70    6.50
   7   3   1   40.70    4.70
   7   3   1   37.10    5.00
   7   3   1   38.60    4.20
   7   3   1   42.50    6.00
   7   3   1   45.30    4.00
   7   3   1   44.10    5.70
  -8  -3  -1   32.40    5.40
  -8  -3  -1   39.80    6.00
  -8  -3  -1   38.80    6.10
  -8  -3  -1   50.79    5.00
  -8  -3  -1   42.30    5.50
   8   3   1   43.20    4.20
   8   3   1   37.40    4.90
   8   3   1   48.20    7.10
   8   3   1   47.80    6.80
   8   3   1   42.00    4.40
   8   3   1   48.50    6.40
   8   3   1   39.50    5.60
   8   3   1   43.80    6.80
   8   3   1   45.70    4.40
  -9  -3  -1   -1.60    2.60
  -9  -3  -1    0.60    2.00
  -9  -3  -1   -2.70    5.20
  -9  -3  -1   -3.00    2.50
   9   3   1    1.10    3.40
   9   3   1    0.80    2.20
   9   3   1    0.20    2.10
   9   3   1   -3.60    3.40
   9   3   1    0.00    1.40
   9   3   1    1.10    1.10
 -10  -3  -1   25.80    6.30
 -10  -3  -1   44.50    4.90
 -10  -3  -1   42.60    7.20
 -10  -3  -1   43.50    6.30
  10   3   1   45.90    5.80
  10   3   1   50.99    7.40
  10   3   1   43.40    5.20
  10   3   1   38.20    3.80
  10   3   1   42.10    9.30
 -11  -3  -1   -3.10    2.60
 -11  -3  -1   -1.40    2.50
 -11  -3  -1   -0.90    1.60
 -11  -3  -1    5.10    2.70
  11   3   1    1.10    2.00
  11   3   1   -0.10    3.20
  11   3   1   -0.40    2.50
  11   3   1   -1.30    3.00
 -12  -3  -1   -0.10    2.10
 -12  -3  -1    0.00    2.60
 -12  -3  -1   -1.30    1.20
 -12  -3  -1    1.50    2.30
  12   3   1   -5.50    2.60
  12   3   1    0.30    2.90
  12   3   1    2.10    2.00
  13   3   1   28.40    3.10
  16  -4  -1  176.48   14.00
 -16   4   1  163.38   13.00
  15  -4  -1    0.40    4.00
  15  -4  -1    1.80    2.40
  15  -4  -1   -2.40    3.10
 -15   4   1   -0.70    1.80
 -15   4   1   -1.40    1.20
 -15   4   1   -0.40    1.10
  14  -4  -1  262.57   22.50
  14  -4  -1  252.47   19.70
 -14   4   1  253.37   19.50
 -14   4   1  223.98   20.80
 -14   4   1  262.57   18.90
 -14   4   1  225.48   20.30
 -14   4   1  208.08   18.90
 -14   4   1  220.38   19.40
  13  -4  -1   32.30    6.70
  13  -4  -1   24.20    5.00
  13  -4  -1   24.10    4.40
  13  -4  -1   31.50    7.30
 -13   4   1   32.80    4.40
 -13   4   1   23.80    4.60
 -13   4   1   26.90    3.50
 -13   4   1   26.70    3.50
 -13   4   1   16.10    4.80
 -13   4   1   30.20    4.80
 -13   4   1   32.30    3.40
 -12   4   1  368.26   31.60
 -12   4   1  441.06   31.20
 -12   4   1  395.36   30.90
 -12   4   1  374.36   31.20
 -12   4   1  399.16   31.40
 -12   4   1  355.36   31.80
 -12   4   1  338.17   31.50
 -12   4   1  408.26   30.30
 -12   4   1  406.06   30.10
  11  -4  -1    6.80    2.40
  11  -4  -1   14.80    5.90
  11  -4  -1    7.90    3.30
 -11   4   1    7.30    2.20
 -11   4   1    6.20    1.80
 -11   4   1    8.20    2.00
 -11   4   1    2.80    2.30
 -11   4   1   12.50    3.20
 -11   4   1    6.50    2.60
 -11   4   1    8.40    2.00
 -11   4   1   10.30    3.10
 -11   4   1    8.50    2.70
  10  -4  -1  220.78   19.70
  10  -4  -1  246.08   19.30
  10  -4  -1  213.98   20.30
  10  -4  -1  207.08   19.20
  10  -4  -1  214.88   18.70
 -10   4   1  249.68   18.10
 -10   4   1  233.48   18.90
 -10   4   1  220.98   19.60
 -10   4   1  216.08   19.10
 -10   4   1  239.58   18.90
 -10   4   1  249.78   18.10
   9  -4  -1  311.87   24.40
   9  -4  -1  264.37   24.30
   9  -4  -1  276.87   24.90
  -9   4   1  313.57   23.30
  -9   4   1  297.07   23.90
  -9   4   1  299.27   24.30
  -9   4   1  303.37   24.10
  -9   4   1  318.67   23.30
  -9   4   1  310.47   23.60
   8  -4  -1  244.58   21.60
   8  -4  -1  229.78   21.40
   8  -4  -1  253.27   22.00
   8  -4  -1  288.97   21.70
  -8   4   1  269.97   21.10
  -8   4   1  248.18   22.90
  -8   4   1  281.67   21.60
  -8   4   1  290.17   20.60
  -8   4   1  281.97   20.90
  -8   4   1  268.07   21.10
   7  -4  -1  913.71   79.89
   7  -4  -1  957.40   78.59
   7  -4  -1 1103.89   79.29
   7  -4  -1  902.81   78.99
   7  -4  -1  957.70   79.19
  -7   4   1 1083.39   78.59
  -7   4   1 1075.09   78.79
  -7   4   1 1121.69   78.39
  -7   4   1 1125.59   79.09
  -7   4   1 1114.39   79.29
   6  -4  -1  402.06   30.60
   6  -4  -1  349.96   30.10
   6  -4  -1  342.97   30.60
  -6   4   1  414.46   30.30
  -6   4   1  405.26   30.10
  -6   4   1  420.66   29.90
  -6   4   1  400.56   30.50
   5  -4  -1  919.61   78.29
   5  -4  -1 1063.29   78.59
  -5   4   1 1030.20   77.89
  -5   4   1 1054.69   78.49
  -5   4   1 1087.79   78.29
   4  -4  -1    2.40    1.20
   4  -4  -1    0.00    1.30
   4  -4  -1   -0.10    1.40
  -4   4   1    0.20    0.40
  -4   4   1    0.50    1.10
  -4   4   1    0.50    0.60
  -4   4   1    1.00    1.00
  -4   4   1    0.50    0.80
   3  -4  -1  542.05   44.90
   3  -4  -1  583.94   44.80
   3  -4  -1  601.04   45.00
  -3   4   1  619.64   44.60
   2  -4  -1 1617.74  115.99
   2  -4  -1 1479.75  116.19
   2  -4  -1 1502.35  116.19
   1  -4  -1 4460.35  327.97
   1  -4  -1 4179.08  328.37
  -1   4   1 4410.76  327.77
   0  -4  -1   55.89    5.30
   0  -4  -1   59.59    5.50
   0  -4  -1   64.49    4.80
   0   4   1   53.59    4.80
   0   4   1   57.29    5.20
   0   4   1   50.19    5.70
  -1  -4  -1   64.39    5.10
  -1  -4  -1   57.09    5.70
  -1  -4  -1   60.29    5.20
   1   4   1   53.49    5.00
   1   4   1   49.30    5.60
   1   4   1   58.39    6.10
   1   4   1   63.89    5.40
  -2  -4  -1  205.28   16.70
  -2  -4  -1  213.38   16.30
  -2  -4  -1  221.08   16.50
   2   4   1  206.28   17.10
   2   4   1  184.98   16.60
   2   4   1  189.38   16.20
   2   4   1  219.08   16.40
  -3  -4  -1   18.20    3.20
  -3  -4  -1   19.00    2.90
  -3  -4  -1   19.70    3.00
  -3  -4  -1   15.50    2.90
   3   4   1   17.30    2.20
   3   4   1    9.90    2.80
   3   4   1   17.00    2.80
   3   4   1   14.40    3.10
   3   4   1   14.20    2.50
   3   4   1   14.90    3.00
  -4  -4  -1  206.88   16.10
  -4  -4  -1  203.18   16.20
  -4  -4  -1  204.48   16.10
  -4  -4  -1  205.78   16.30
   4   4   1  195.08   16.30
   4   4   1  183.28   16.10
   4   4   1  197.08   16.80
   4   4   1  181.28   15.40
   4   4   1  179.18   15.70
  -5  -4  -1  380.86   29.10
  -5  -4  -1  385.06   29.10
  -5  -4  -1  368.66   29.00
   5   4   1  384.16   29.90
   5   4   1  355.36   29.00
   5   4   1  348.17   28.30
   5   4   1  368.96   28.80
   5   4   1  319.67   28.40
   5   4   1  361.96   29.20
  -6  -4  -1  260.47   22.90
  -6  -4  -1  297.67   23.20
  -6  -4  -1  292.47   23.30
   6   4   1  310.77   24.20
   6   4   1  266.17   21.90
   6   4   1  265.77   22.10
   6   4   1  293.77   23.10
   6   4   1  247.48   22.40
   6   4   1  279.17   22.80
   6   4   1  299.47   23.60
  -7  -4  -1   53.99    6.70
  -7  -4  -1   47.20    6.50
  -7  -4  -1   61.19    5.70
  -7  -4  -1   50.29    6.50
   7   4   1   61.39    7.70
   7   4   1   44.90    5.40
   7   4   1   58.99    6.50
   7   4   1   51.59    6.70
   7   4   1   50.19    5.30
   7   4   1   59.29    7.80
   7   4   1   58.19    7.30
  -8  -4  -1   32.50    5.40
  -8  -4  -1   20.80    4.50
  -8  -4  -1   25.10    5.00
  -8  -4  -1   29.30    5.30
  -8  -4  -1   29.50    4.00
   8   4   1   27.10    3.20
   8   4   1   27.50    4.40
   8   4   1   32.00    5.70
   8   4   1   23.60    5.50
   8   4   1   23.10    4.60
   8   4   1   28.60    4.30
   8   4   1   29.70    5.30
   8   4   1   24.80    3.50
   8   4   1   24.90    3.40
  -9  -4  -1  121.49   12.30
  -9  -4  -1  122.29   12.50
  -9  -4  -1  130.99   11.20
  -9  -4  -1  126.59   12.70
   9   4   1  148.59   13.10
   9   4   1  139.29   11.60
   9   4   1  116.39   10.40
   9   4   1  119.19   10.60
   9   4   1  132.09   12.20
   9   4   1  150.08   13.40
 -10  -4  -1  171.98   16.30
 -10  -4  -1  167.38   16.60
 -10  -4  -1  181.38   16.80
  10   4   1  203.08   17.10
  10   4   1  193.68   15.90
  10   4   1  211.18   17.70
  10   4   1  194.18   15.20
 -11  -4  -1   48.00    7.40
 -11  -4  -1   46.80    5.10
 -11  -4  -1   62.69    6.40
 -11  -4  -1   69.39    7.20
  11   4   1   61.09    8.90
  11   4   1   55.49    6.30
 -12  -4  -1  248.78   24.20
 -12  -4  -1  315.87   22.60
 -12  -4  -1  261.17   22.30
  12   4   1  321.97   22.60
  12   4   1  249.68   21.80
  16  -5  -1   18.20    2.90
 -16   5   1   14.40    2.30
 -16   5   1   16.80    1.90
 -16   5   1   10.50    1.80
  15  -5  -1    9.00    4.00
  15  -5  -1   16.40    5.70
  15  -5  -1   24.90    3.90
 -15   5   1   19.70    2.60
 -15   5   1   17.30    2.20
 -15   5   1   10.60    2.60
  14  -5  -1   19.70    5.80
  14  -5  -1   13.40    5.80
  14  -5  -1   15.90    3.30
 -14   5   1   26.00    4.70
 -14   5   1   15.50    3.80
 -14   5   1   19.70    3.30
 -14   5   1   26.20    3.20
 -14   5   1   21.70    3.10
 -14   5   1   22.20    2.80
  13  -5  -1   -2.60    2.40
  13  -5  -1   -0.30    4.30
  13  -5  -1    0.40    2.00
  13  -5  -1    0.20    4.90
 -13   5   1   -1.30    2.90
 -13   5   1    1.70    1.50
 -13   5   1    1.20    1.30
 -13   5   1    1.40    3.10
 -13   5   1    2.40    1.70
 -13   5   1   -4.70    2.70
  12  -5  -1   22.60    5.30
  12  -5  -1   32.40   10.90
  12  -5  -1   16.90   10.20
 -12   5   1   21.30    4.10
 -12   5   1   22.40    3.60
 -12   5   1   32.40    4.70
 -12   5   1   22.10    3.20
 -12   5   1   20.90    3.60
 -12   5   1   22.20    2.90
 -12   5   1   12.90    3.40
  11  -5  -1  155.38   15.20
  11  -5  -1  172.58   14.40
  11  -5  -1  163.68   16.40
  11  -5  -1  195.08   18.00
 -11   5   1  178.28   14.00
 -11   5   1  185.48   13.90
 -11   5   1  170.08   14.80
 -11   5   1  170.68   15.20
 -11   5   1  180.28   13.80
 -11   5   1  153.18   14.80
 -11   5   1  161.68   14.60
 -11   5   1  173.98   14.30
 -11   5   1  172.28   14.40
  10  -5  -1   -1.20    3.80
  10  -5  -1    0.30    2.10
 -10   5   1   -0.50    1.00
 -10   5   1   -0.40    2.60
 -10   5   1   -2.00    1.70
 -10   5   1   -0.80    1.60
 -10   5   1   -0.30    1.00
 -10   5   1   -0.50    1.60
   9  -5  -1   35.70    4.60
  -9   5   1   23.60    3.80
  -9   5   1   30.60    4.10
  -9   5   1   29.40    4.30
  -9   5   1   30.90    3.50
  -9   5   1   31.10    3.10
  -9   5   1   32.50    3.00
  -9   5   1   25.90    3.80
   8  -5  -1   27.20    4.00
  -8   5   1   29.30    3.00
  -8   5   1   27.50    2.70
  -8   5   1   24.80    3.60
  -8   5   1   25.80    3.90
  -8   5   1   23.80    3.40
   7  -5  -1   38.90    4.60
   7  -5  -1   31.10    3.60
  -7   5   1   34.10    4.10
  -7   5   1   38.70    3.40
  -7   5   1   34.90    3.90
  -7   5   1   35.40    4.20
  -7   5   1   32.40    3.60
  -7   5   1   40.30    3.20
   6  -5  -1    9.80    2.10
  -6   5   1   14.40    2.30
  -6   5   1   12.10    1.60
  -6   5   1   13.80    1.90
  -6   5   1   10.80    2.10
   5  -5  -1    7.20    2.00
   5  -5  -1    6.20    1.80
   5  -5  -1    8.20    2.10
  -5   5   1    6.90    1.60
  -5   5   1    6.70    0.80
  -5   5   1    7.70    1.00
  -5   5   1    5.20    1.30
  -5   5   1    5.30    1.50
   4  -5  -1   13.40    2.40
   4  -5  -1   14.20    2.40
   4  -5  -1   16.30    2.60
  -4   5   1   11.20    1.90
  -4   5   1   15.00    1.60
  -4   5   1   14.00    2.00
  -4   5   1   13.70    2.10
   3  -5  -1    8.40    2.10
   3  -5  -1    8.50    1.90
   3  -5  -1    9.50    1.70
  -3   5   1    6.30    1.20
  -3   5   1    6.00    1.20
  -3   5   1    5.80    1.60
   2  -5  -1    1.40    1.40
   2  -5  -1    1.00    1.70
   2  -5  -1    2.10    1.00
  -2   5   1    2.90    0.80
  -2   5   1    0.00    1.50
   1  -5  -1    5.80    1.60
   1  -5  -1    6.20    1.20
  -1   5   1    5.60    2.20
  -1   5   1    4.40    1.10
  -1   5   1    6.90    0.80
  -1   5   1    6.10    1.70
   0  -5  -1   31.30    3.80
   0  -5  -1   31.00    3.90
   0   5   1   27.00    3.00
   0   5   1   29.70    3.40
  -1  -5  -1    1.50    2.00
  -1  -5  -1    2.30    1.30
  -1  -5  -1    1.20    1.10
  -1  -5  -1    2.90    1.80
   1   5   1    1.40    1.40
   1   5   1    2.80    1.30
   1   5   1    3.10    1.40
   1   5   1    1.80    1.90
  -2  -5  -1    0.90    1.40
  -2  -5  -1    1.00    1.90
  -2  -5  -1   -0.40    1.10
   2   5   1   -1.80    1.30
   2   5   1    0.20    2.00
   2   5   1    0.50    1.30
   2   5   1   -0.50    1.30
  -3  -5  -1    5.10    1.90
  -3  -5  -1    2.70    2.10
  -3  -5  -1    4.40    1.70
  -3  -5  -1    3.90    2.30
   3   5   1    3.80    1.70
   3   5   1    4.40    1.80
   3   5   1    3.10    2.20
   3   5   1    1.90    1.20
   3   5   1    2.30    1.90
   3   5   1    2.40    2.00
   3   5   1    4.60    2.50
  -4  -5  -1    2.50    1.80
  -4  -5  -1    1.70    1.70
  -4  -5  -1    3.10    2.00
  -4  -5  -1    2.10    2.30
   4   5   1    4.40    2.70
   4   5   1    3.50    2.60
   4   5   1   -0.80    2.10
   4   5   1    3.20    1.80
   4   5   1    4.30    2.50
   4   5   1    6.70    2.00
  -5  -5  -1   -0.20    2.00
  -5  -5  -1   -2.40    1.70
   5   5   1   -0.70    2.10
   5   5   1   -2.10    2.30
   5   5   1    0.20    1.30
   5   5   1   -3.00    2.10
   5   5   1    1.20    1.80
   5   5   1    0.10    1.10
   5   5   1    0.70    1.70
  -6  -5  -1   85.89    8.90
  -6  -5  -1   80.39    8.20
   6   5   1   74.19    9.80
   6   5   1   74.49    7.20
   6   5   1   80.39    7.90
   6   5   1   90.09    9.10
   6   5   1   76.29    7.90
   6   5   1   81.69    7.60
   6   5   1   76.29   10.10
   6   5   1   87.99    8.70
  -7  -5  -1  222.18   17.40
  -7  -5  -1  218.18   18.80
  -7  -5  -1  199.88   18.00
  -7  -5  -1  175.48   18.20
  -7  -5  -1  252.77   22.80
   7   5   1  220.78   17.00
   7   5   1  235.68   18.80
   7   5   1  244.88   20.10
   7   5   1  197.28   18.10
   7   5   1  203.08   17.20
   7   5   1  197.68   17.70
   7   5   1  203.18   17.00
   7   5   1  227.08   17.80
  -8  -5  -1   -2.00    2.60
  -8  -5  -1   -0.10    2.80
  -8  -5  -1    3.20    3.30
  -8  -5  -1   -0.50    3.10
   8   5   1   -3.30    3.10
   8   5   1    2.00    1.50
   8   5   1    1.40    1.60
   8   5   1    0.70    2.60
   8   5   1    0.50    2.20
   8   5   1   -1.10    2.90
   8   5   1    0.30    1.40
  -9  -5  -1    6.20    3.40
  -9  -5  -1    9.80    3.40
  -9  -5  -1    5.10    3.60
   9   5   1    5.90    3.00
   9   5   1   11.70    4.50
   9   5   1    9.90    3.10
   9   5   1    7.40    1.80
   9   5   1    7.20    2.70
   9   5   1    5.40    3.30
   9   5   1    9.10    2.20
 -10  -5  -1   72.49    7.90
 -10  -5  -1   90.89    8.50
 -10  -5  -1   79.79    9.80
 -10  -5  -1   78.29   10.30
  10   5   1   75.99    8.80
  10   5   1   74.29    7.30
  10   5   1   57.99    8.80
 -11  -5  -1    9.30    2.80
  11   5   1    4.10    2.10
  11   5   1    7.40    3.00
  11   5   1    4.60    2.50
 -12  -5  -1   11.70    2.80
  12   5   1   21.10    3.40
  12   5   1   14.50    2.30
  16  -6  -1  235.98   19.40
 -16   6   1  223.88   16.80
 -16   6   1  193.68   16.70
  15  -6  -1  201.38   16.90
  15  -6  -1  206.98   16.80
 -15   6   1  182.88   15.40
 -15   6   1  199.68   17.20
 -15   6   1  199.68   16.00
 -15   6   1  209.28   15.60
 -15   6   1  172.58   15.50
  14  -6  -1   -4.70    3.80
  14  -6  -1    0.80    2.20
  14  -6  -1   -4.40    4.10
  14  -6  -1    2.40    5.40
 -14   6   1    0.10    1.50
 -14   6   1    0.30    1.30
 -14   6   1   -0.70    1.40
 -14   6   1    3.00    1.90
 -14   6   1    5.20    3.10
 -14   6   1   -6.10    3.10
 -14   6   1   -2.20    1.80
  13  -6  -1  197.58   17.90
  13  -6  -1  164.78   16.60
  13  -6  -1  215.58   19.80
  13  -6  -1  180.68   15.70
 -13   6   1  199.38   15.20
 -13   6   1  174.98   15.70
 -13   6   1  191.88   15.40
 -13   6   1  192.78   16.30
 -13   6   1  195.08   15.40
  12  -6  -1    3.80    4.10
  12  -6  -1    3.60    7.20
 -12   6   1   -3.80    2.10
 -12   6   1   -0.20    2.50
 -12   6   1    0.10    2.10
 -12   6   1   -0.10    1.60
 -12   6   1    0.10    1.20
 -12   6   1   -1.70    1.90
 -12   6   1   -0.90    1.80
 -12   6   1   -1.00    1.30
 -12   6   1    3.50    2.20
  11  -6  -1  148.99   14.90
  11  -6  -1  123.89   12.10
  11  -6  -1  101.89   11.80
  11  -6  -1  117.89   10.70
  11  -6  -1  120.49   13.20
 -11   6   1  112.39   11.50
 -11   6   1  125.89   11.80
 -11   6   1  130.69   10.80
 -11   6   1  119.59   10.40
 -11   6   1  131.09   10.40
 -11   6   1  147.89   12.90
 -11   6   1  125.49   11.20
 -11   6   1  131.29   10.30
  10  -6  -1  144.69   13.60
  10  -6  -1  178.38   16.10
  10  -6  -1  154.98   16.00
  10  -6  -1  164.08   15.80
 -10   6   1  154.98   12.60
 -10   6   1  139.89   12.90
 -10   6   1  143.39   16.00
 -10   6   1  154.48   12.20
 -10   6   1  144.59   13.20
 -10   6   1  154.58   12.30
 -10   6   1  148.69   13.00
   9  -6  -1  279.87   22.70
  -9   6   1  275.97   22.50
  -9   6   1  265.37   21.70
  -9   6   1  278.27   21.50
  -9   6   1  274.97   22.10
  -9   6   1  285.47   21.20
  -9   6   1  271.27   21.80
  -9   6   1  256.17   21.70
   8  -6  -1   69.89    7.50
  -8   6   1   70.99    6.40
  -8   6   1   71.49    5.90
  -8   6   1   72.89    7.20
  -8   6   1   65.99    6.40
  -8   6   1   76.49    7.10
  -8   6   1   70.19    6.10
   7  -6  -1  207.38   18.00
   7  -6  -1  239.48   18.70
  -7   6   1  234.38   17.60
  -7   6   1  217.18   18.20
  -7   6   1  230.68   18.10
  -7   6   1  245.68   17.50
  -7   6   1  210.38   17.90
  -7   6   1  227.88   18.40
   6  -6  -1   93.89    8.40
  -6   6   1   94.09    7.90
  -6   6   1   92.09    7.60
  -6   6   1   91.99    7.60
  -6   6   1   82.59    9.30
   5  -6  -1  155.28   12.50
   5  -6  -1  168.08   12.70
   5  -6  -1  136.39   12.40
  -5   6   1  137.79   12.00
  -5   6   1  150.88   12.20
  -5   6   1  142.99   11.30
  -5   6   1  155.48   11.90
   4  -6  -1  602.84   49.20
   4  -6  -1  670.13   49.10
   4  -6  -1  669.93   49.30
  -4   6   1  666.83   48.70
  -4   6   1  648.14   48.80
  -4   6   1  576.44   49.10
   3  -6  -1    4.10    2.00
   3  -6  -1    3.90    1.70
   3  -6  -1    5.10    1.60
  -3   6   1    2.10    1.50
  -3   6   1    2.90    0.90
   2  -6  -1  146.99   12.20
   2  -6  -1  151.18   12.10
   2  -6  -1  157.38   11.50
  -2   6   1  132.79   12.40
  -2   6   1  139.99   11.80
  -2   6   1  124.29   12.70
   1  -6  -1    0.20    0.80
   1  -6  -1    1.20    1.80
   1  -6  -1    2.00    1.70
  -1   6   1    0.70    0.80
  -1   6   1    0.20    1.80
  -1   6   1    0.50    1.50
  -1   6   1    2.60    1.60
   0  -6  -1  244.78   18.70
   0  -6  -1  224.48   18.70
   0   6   1  210.98   19.20
   0   6   1  216.38   18.80
   0   6   1  236.68   18.10
  -1  -6  -1 2014.90  147.89
  -1  -6  -1 2126.29  149.09
  -1  -6  -1 2052.39  148.79
  -1  -6  -1 2027.80  148.19
   1   6   1 1835.02  149.29
   1   6   1 1727.13  149.39
   1   6   1 1906.61  147.79
   1   6   1 1766.52  148.49
   1   6   1 2132.39  148.19
  -2  -6  -1  617.14   45.10
  -2  -6  -1  625.34   45.90
  -2  -6  -1  625.94   45.10
  -2  -6  -1  594.74   45.40
  -2  -6  -1  565.34   44.70
   2   6   1  510.05   44.90
   2   6   1  555.34   45.30
   2   6   1  555.94   44.30
   2   6   1  571.84   44.60
   2   6   1  505.55   46.30
   2   6   1  612.74   45.90
   2   6   1  628.24   44.80
  -3  -6  -1   87.89    9.00
  -3  -6  -1  114.29    9.80
  -3  -6  -1  107.69   10.40
  -3  -6  -1  105.19    9.60
  -3  -6  -1  112.49   10.40
   3   6   1   98.99    8.90
   3   6   1  106.19    9.90
   3   6   1  112.39    8.70
   3   6   1   98.89    9.10
   3   6   1  101.79   10.40
   3   6   1  108.19    9.30
  -4  -6  -1  915.51   71.09
  -4  -6  -1  808.22   70.59
   4   6   1  982.30   71.39
   4   6   1  921.41   69.89
   4   6   1  922.21   70.89
   4   6   1 1000.00   71.99
   4   6   1  927.11   70.09
   4   6   1  874.81   70.39
  -5  -6  -1  745.73   63.79
  -5  -6  -1  736.13   63.99
  -5  -6  -1  848.62   64.59
  -5  -6  -1  820.42   64.49
   5   6   1  837.62   63.69
   5   6   1  716.53   67.09
   5   6   1  886.31   64.19
   5   6   1  871.11   63.39
   5   6   1  861.81   63.19
   5   6   1  889.61   63.29
   5   6   1  874.31   64.39
  -6  -6  -1  458.95   41.10
  -6  -6  -1  476.25   40.50
  -6  -6  -1  480.95   41.20
   6   6   1  515.75   40.30
   6   6   1  558.44   41.20
   6   6   1  529.55   39.70
   6   6   1  580.44   42.50
   6   6   1  490.45   39.90
   6   6   1  513.15   40.50
   6   6   1  522.15   40.80
   6   6   1  542.55   41.80
  -7  -6  -1  362.56   30.80
  -7  -6  -1  321.97   29.40
   7   6   1  367.26   29.00
   7   6   1  343.17   27.90
   7   6   1  380.16   30.90
   7   6   1  380.86   29.70
   7   6   1  336.87   28.30
   7   6   1  347.77   28.80
   7   6   1  398.26   30.30
  -8  -6  -1  646.34   50.09
  -8  -6  -1  603.94   49.60
  -8  -6  -1  633.64   49.60
   8   6   1  575.24   50.99
   8   6   1  628.94   48.50
   8   6   1  599.14   48.60
   8   6   1  743.93   49.50
   8   6   1  627.34   48.40
  -9  -6  -1   24.70    4.40
  -9  -6  -1   18.90    3.90
  -9  -6  -1   18.10    3.80
  -9  -6  -1   13.50    4.10
   9   6   1   17.90    3.50
   9   6   1   19.40    4.80
   9   6   1   26.50    4.70
   9   6   1   21.50    2.70
   9   6   1   15.60    2.30
 -10  -6  -1   -0.30    3.40
 -10  -6  -1   -0.60    2.20
 -10  -6  -1   -1.60    2.00
  10   6   1   -0.10    1.80
  10   6   1    0.30    2.70
 -11  -6  -1   25.50    3.30
 -11  -6  -1   24.20    3.10
 -11  -6  -1   22.40    3.90
  11   6   1   21.70    2.90
  16  -7  -1   48.40    7.20
 -16   7   1   56.09    4.60
 -16   7   1   47.20    4.40
 -16   7   1   49.99    4.90
  15  -7  -1   30.40    5.00
  15  -7  -1   24.50    5.10
  15  -7  -1   38.70    7.60
  15  -7  -1   22.40    4.90
 -15   7   1   35.30    3.60
 -15   7   1   26.50    3.80
 -15   7   1   37.00    3.40
 -15   7   1   34.00    3.60
  14  -7  -1    2.40    3.00
  14  -7  -1   -3.10    3.90
  14  -7  -1    0.90    1.80
  14  -7  -1    1.40    5.60
 -14   7   1    1.90    1.60
 -14   7   1   -6.20    3.50
 -14   7   1   -0.20    1.50
 -14   7   1    1.70    1.80
 -14   7   1    1.70    1.40
 -14   7   1    3.20    3.00
 -14   7   1    0.20    1.80
  13  -7  -1    0.80    2.90
  13  -7  -1   -0.30    1.80
  13  -7  -1   -1.60    4.70
  13  -7  -1   -1.60    4.10
 -13   7   1   -1.10    1.20
 -13   7   1   -0.60    1.20
 -13   7   1    2.40    2.60
 -13   7   1   -1.60    1.30
 -13   7   1    0.70    1.70
 -13   7   1    1.00    3.50
  12  -7  -1    3.90    6.40
 -12   7   1    7.40    2.70
 -12   7   1    7.80    1.70
 -12   7   1    4.10    2.80
 -12   7   1    5.50    2.60
 -12   7   1    9.70    3.10
 -12   7   1    7.90    1.80
 -12   7   1    6.30    2.30
 -12   7   1    4.30    2.60
 -12   7   1    6.30    2.20
  11  -7  -1   -2.10    2.20
  11  -7  -1    2.10    1.60
  11  -7  -1   -2.00    4.60
  11  -7  -1    3.90    5.50
  11  -7  -1    0.20    2.70
 -11   7   1    4.50    1.80
 -11   7   1    0.10    2.00
 -11   7   1    3.80    1.40
 -11   7   1    1.20    1.10
 -11   7   1    4.40    2.40
 -11   7   1    2.00    2.10
 -11   7   1    3.90    3.20
 -11   7   1   -0.20    1.30
  10  -7  -1   38.00    6.20
  10  -7  -1   59.89    8.60
  10  -7  -1   59.59    7.20
  10  -7  -1   50.69    6.20
  10  -7  -1   39.80    9.50
 -10   7   1   46.50    5.50
 -10   7   1   51.69    5.20
 -10   7   1   48.90    5.60
 -10   7   1   55.09    4.80
 -10   7   1   56.39    6.60
 -10   7   1   58.29    4.70
   9  -7  -1   42.30    5.90
  -9   7   1   43.60    4.10
  -9   7   1   37.80    5.20
  -9   7   1   36.90    4.40
  -9   7   1   39.90    3.80
  -9   7   1   42.30    4.60
  -9   7   1   39.20    4.70
   8  -7  -1    2.30    1.50
   8  -7  -1    1.90    2.00
  -8   7   1    0.30    1.50
  -8   7   1    0.30    0.70
  -8   7   1    1.20    0.90
  -8   7   1    0.10    1.50
  -8   7   1    0.40    1.40
  -8   7   1    0.40    1.40
   7  -7  -1    2.00    1.60
   7  -7  -1    2.30    2.20
   7  -7  -1    3.00    2.20
  -7   7   1    0.70    1.10
  -7   7   1    3.10    1.40
  -7   7   1    1.90    1.80
  -7   7   1    3.50    0.90
   6  -7  -1    6.90    2.30
   6  -7  -1    9.80    2.60
   6  -7  -1   10.30    2.50
  -6   7   1    7.50    1.80
  -6   7   1    6.50    1.50
  -6   7   1    9.80    2.10
   5  -7  -1    2.20    1.60
   5  -7  -1    1.90    1.80
   5  -7  -1    1.30    2.00
  -5   7   1    1.00    1.10
  -5   7   1    1.50    1.20
  -5   7   1    1.20    1.10
  -5   7   1   -0.50    0.90
   4  -7  -1    6.70    1.80
   4  -7  -1    4.30    2.20
   4  -7  -1    3.70    1.60
  -4   7   1    4.00    1.60
  -4   7   1    4.00    1.20
  -4   7   1    4.30    1.20
   3  -7  -1    9.50    3.10
   3  -7  -1    7.50    1.70
  -3   7   1    4.50    2.00
  -3   7   1    8.90    1.50
  -3   7   1    5.60    2.20
   2  -7  -1   15.30    3.20
   2  -7  -1   17.30    2.40
  -2   7   1   12.10    2.80
  -2   7   1   12.90    1.50
  -2   7   1   12.20    3.00
  -2   7   1   16.70    1.60
  -2   7   1    9.20    2.70
   1  -7  -1   13.50    3.10
   1  -7  -1   11.00    2.60
  -1   7   1   11.00    2.90
  -1   7   1   12.90    3.20
   0  -7  -1   21.90    3.90
   0  -7  -1   27.90    4.20
   0   7   1   16.60    3.40
   0   7   1   22.20    3.20
   0   7   1   22.80    4.30
   0   7   1   24.10    4.30
   0   7   1   21.70    2.80
  -1  -7  -1    9.50    2.70
   1   7   1    6.00    2.50
   1   7   1   10.20    2.20
   1   7   1   10.20    2.10
   1   7   1   10.00    2.70
  -2  -7  -1  132.99   12.80
  -2  -7  -1  152.78   12.70
   2   7   1  142.39   13.00
   2   7   1  134.89   11.10
   2   7   1  134.79   11.60
   2   7   1  137.99   11.20
   2   7   1  130.69   12.50
  -3  -7  -1    3.00    2.30
  -3  -7  -1    0.40    1.50
  -3  -7  -1    4.30    2.70
  -3  -7  -1    5.60    2.90
  -3  -7  -1    2.70    1.90
   3   7   1    2.80    2.80
   3   7   1    6.30    1.90
   3   7   1    2.10    1.80
   3   7   1    3.30    1.50
   3   7   1    2.90    2.50
   3   7   1    4.70    2.40
  -4  -7  -1   42.60    7.10
  -4  -7  -1   32.70    5.50
  -4  -7  -1   33.00    5.20
  -4  -7  -1   39.40    5.00
  -4  -7  -1   37.00    5.70
   4   7   1   38.30    5.10
   4   7   1   41.20    4.40
   4   7   1   44.50    5.70
   4   7   1   36.70    4.80
   4   7   1   49.90    8.00
   4   7   1   40.80    4.10
  -5  -7  -1   29.80    4.40
  -5  -7  -1   12.10    4.50
  -5  -7  -1   10.60    3.80
  -5  -7  -1   20.80    4.80
  -5  -7  -1   16.70    4.10
   5   7   1   21.80    3.00
   5   7   1   21.20    3.70
   5   7   1   17.70    2.90
   5   7   1   23.80    4.70
   5   7   1   11.30    2.80
   5   7   1   16.60    3.80
   5   7   1   17.40    4.50
  -6  -7  -1   -0.60    3.20
  -6  -7  -1    0.50    3.10
  -6  -7  -1   -2.00    2.50
   6   7   1    0.80    2.20
   6   7   1   -0.30    2.20
   6   7   1    0.50    3.10
   6   7   1   -0.20    1.80
   6   7   1   -0.50    2.10
   6   7   1   -0.30    1.60
   6   7   1   -0.80    2.80
  -7  -7  -1   -4.10    2.90
  -7  -7  -1   -1.00    2.60
   7   7   1   -0.70    2.50
   7   7   1   -2.40    1.90
   7   7   1   -2.30    3.10
   7   7   1    1.20    2.30
   7   7   1   -0.60    1.30
   7   7   1    0.70    4.20
   7   7   1    0.90    1.70
  -8  -7  -1   -5.50    3.10
  -8  -7  -1   -6.30    3.80
  -8  -7  -1    3.40    4.60
   8   7   1    0.20    3.00
   8   7   1    1.30    1.40
   8   7   1   -3.40    2.70
   8   7   1   -0.10    3.00
   8   7   1   -1.80    1.90
   8   7   1   -0.80    1.20
   8   7   1   -0.20    3.00
  -9  -7  -1    3.20    2.60
  -9  -7  -1    4.60    2.70
   9   7   1    3.20    2.90
   9   7   1    5.20    3.00
   9   7   1    3.50    1.30
   9   7   1    3.40    1.10
 -10  -7  -1    3.80    2.00
 -10  -7  -1    2.50    2.30
 -10  -7  -1    7.70    2.10
  10   7   1   -0.50    3.30
  10   7   1    1.10    1.60
  16  -8  -1   -3.00    3.40
 -16   8   1    1.50    1.20
 -16   8   1    1.40    0.90
 -16   8   1   -0.20    1.30
  15  -8  -1  545.45   41.50
  15  -8  -1  503.55   41.50
 -15   8   1  537.25   41.10
 -15   8   1  544.05   40.50
 -15   8   1  475.95   40.50
 -15   8   1  558.94   40.50
  14  -8  -1   19.50    4.50
  14  -8  -1   12.40    6.00
  14  -8  -1   14.80    5.60
 -14   8   1   14.60    2.70
 -14   8   1   22.00    3.00
 -14   8   1   24.60    3.10
 -14   8   1   14.20    3.00
 -14   8   1   19.90    2.60
 -14   8   1   29.90    5.60
  13  -8  -1   23.50    3.50
  13  -8  -1   20.50    5.90
  13  -8  -1   18.60    6.80
  13  -8  -1   19.50    4.40
 -13   8   1   21.10    4.00
 -13   8   1   23.80    3.40
 -13   8   1   26.60    3.00
 -13   8   1   21.90    3.10
 -13   8   1   24.50    3.10
 -13   8   1   16.70    3.70
  12  -8  -1  297.57   25.20
  12  -8  -1  273.67   26.80
  12  -8  -1  361.36   29.80
  12  -8  -1  318.57   28.30
 -12   8   1  313.57   25.90
 -12   8   1  342.17   25.20
 -12   8   1  330.57   25.70
 -12   8   1  339.17   26.00
 -12   8   1  338.17   25.70
 -12   8   1  314.37   26.00
 -12   8   1  319.67   25.20
  11  -8  -1    2.70    1.70
  11  -8  -1    1.20    2.80
  11  -8  -1    2.40    5.30
  11  -8  -1   -2.40    2.70
  11  -8  -1    4.10    5.30
  11  -8  -1   -1.00    2.70
  11  -8  -1    3.40    3.60
 -11   8   1   -0.80    2.50
 -11   8   1    5.60    1.50
 -11   8   1   -1.00    1.90
 -11   8   1    3.40    1.80
 -11   8   1    0.30    2.00
 -11   8   1    6.50    1.40
 -11   8   1    2.40    2.00
  10  -8  -1   16.00    5.70
  10  -8  -1    8.80    4.50
  10  -8  -1   11.10    3.60
  10  -8  -1   16.30    6.20
  10  -8  -1   20.20    5.30
  10  -8  -1   21.00    6.30
 -10   8   1    8.80    2.30
 -10   8   1   10.90    2.20
 -10   8   1    8.60    2.90
 -10   8   1   11.10    2.30
 -10   8   1    5.90    2.40
 -10   8   1   12.20    2.00
 -10   8   1   10.20    1.80
   9  -8  -1   78.29    8.10
   9  -8  -1   78.19   11.00
  -9   8   1   75.89    6.10
  -9   8   1   67.09    8.30
  -9   8   1   64.89    6.80
  -9   8   1   78.39    6.40
  -9   8   1   76.49    7.30
  -9   8   1   67.09    7.50
   8  -8  -1  254.17   23.20
   8  -8  -1  302.97   23.90
  -8   8   1  276.07   22.70
  -8   8   1  293.47   22.70
  -8   8   1  298.07   22.20
  -8   8   1  294.47   23.00
  -8   8   1  304.67   23.50
   7  -8  -1  448.56   38.50
   7  -8  -1  516.05   38.90
  -7   8   1  497.75   37.90
  -7   8   1  514.55   38.50
  -7   8   1  497.65   38.10
  -7   8   1  478.85   37.40
   6  -8  -1 1714.33  143.49
   6  -8  -1 2060.09  143.89
   6  -8  -1 1998.80  143.69
  -6   8   1 1825.32  142.69
  -6   8   1 1765.62  142.29
  -6   8   1 1947.71  143.29
  -6   8   1 1899.91  142.99
   5  -8  -1  974.40   79.69
   5  -8  -1 1071.79   79.49
   5  -8  -1 1096.19   79.89
  -5   8   1 1045.20   78.79
  -5   8   1 1046.20   78.89
  -5   8   1 1072.39   79.09
  -5   8   1  956.80   79.69
   4  -8  -1 1378.66  107.09
   4  -8  -1 1503.05  106.59
   4  -8  -1 1470.75  107.09
  -4   8   1 1309.97  107.29
  -4   8   1 1285.17  106.69
  -4   8   1 1447.76  105.99
   3  -8  -1   40.70    5.40
   3  -8  -1   45.40    5.40
   3  -8  -1   44.10    4.40
  -3   8   1   37.20    4.90
  -3   8   1   43.80    3.50
  -3   8   1   44.80    5.70
  -3   8   1   45.20    3.90
   2  -8  -1 3419.56  242.98
   2  -8  -1 3610.94  241.98
   2  -8  -1 3435.16  243.18
  -2   8   1 2953.60  242.18
  -2   8   1 3045.40  241.48
  -2   8   1 3023.60  243.48
  -2   8   1 2922.91  242.88
   1  -8  -1 1440.26   99.19
  -1   8   1 1302.77   99.09
  -1   8   1 1283.17   97.59
  -1   8   1 1172.28   98.49
  -1   8   1 1346.37   98.09
  -1   8   1 1230.88   99.79
  -1   8   1 1243.38   97.79
   0  -8  -1  253.47   20.00
   0  -8  -1  246.98   19.90
   0   8   1  252.47   18.80
   0   8   1  195.88   20.40
   0   8   1  208.78   19.30
   0   8   1  245.98   18.30
   0   8   1  230.78   18.40
  -1  -8  -1  865.51   65.99
  -1  -8  -1  894.01   65.79
   1   8   1  828.22   64.09
   1   8   1  913.81   65.19
   1   8   1  831.62   65.49
   1   8   1  731.93   64.79
   1   8   1  826.72   64.39
   1   8   1  842.12   64.19
   1   8   1  856.61   65.99
  -2  -8  -1   65.09    7.40
  -2  -8  -1   66.19    7.70
   2   8   1   63.69    7.60
   2   8   1   53.99    6.90
   2   8   1   64.69    5.80
   2   8   1   64.79    6.30
   2   8   1   65.79    5.70
   2   8   1   62.09    8.10
   2   8   1   62.59    6.30
  -3  -8  -1  160.48   13.70
  -3  -8  -1  155.58   13.20
  -3  -8  -1  144.89   13.90
   3   8   1  152.88   13.30
   3   8   1  153.88   12.80
   3   8   1  159.78   14.40
   3   8   1  157.88   13.90
  -4  -8  -1  225.58   18.50
  -4  -8  -1  215.38   19.90
  -4  -8  -1  201.38   17.80
  -4  -8  -1  209.88   18.70
   4   8   1  224.48   17.30
   4   8   1  214.18   17.40
   4   8   1  213.08   19.70
   4   8   1  232.38   19.20
   4   8   1  210.28   18.50
   4   8   1  207.68   17.60
   4   8   1  215.48   17.20
  -5  -8  -1  287.27   22.20
  -5  -8  -1  239.88   23.20
  -5  -8  -1  257.17   23.60
   5   8   1  257.27   21.60
   5   8   1  273.97   22.70
   5   8   1  265.27   21.40
   5   8   1  276.07   20.90
   5   8   1  244.48   21.00
  -6  -8  -1   71.69    7.60
  -6  -8  -1   74.49    7.90
  -6  -8  -1   63.29    8.70
   6   8   1   72.49    7.30
   6   8   1   67.29    6.50
   6   8   1   74.99    6.40
   6   8   1   53.99    7.20
   6   8   1   68.39    8.80
  -7  -8  -1   -0.10    3.40
  -7  -8  -1   -0.60    4.50
  -7  -8  -1   -2.70    2.60
   7   8   1    0.00    1.70
   7   8   1   -2.80    2.00
   7   8   1   -3.70    2.90
   7   8   1   -0.30    1.30
   7   8   1   -1.80    1.50
   7   8   1    0.70    2.10
   7   8   1   -1.90    2.60
  -8  -8  -1    2.40    4.50
  -8  -8  -1    1.20    2.60
  -8  -8  -1    4.90    3.30
   8   8   1    7.10    1.80
   8   8   1    4.50    1.60
   8   8   1    4.00    1.30
   8   8   1   10.10    3.90
   8   8   1    2.40    2.20
  -9  -8  -1   33.30    4.10
  -9  -8  -1   20.00    4.40
   9   8   1   30.00    2.70
   9   8   1   23.60    4.00
  16  -9  -1   -0.50    3.30
 -16   9   1   -0.40    1.00
 -16   9   1    0.20    1.00
 -16   9   1    2.30    1.00
  15  -9  -1    0.10    2.70
  15  -9  -1   -0.10    3.60
  15  -9  -1   -2.80    4.50
 -15   9   1    0.40    1.50
 -15   9   1   -1.50    1.00
 -15   9   1    3.20    1.50
 -15   9   1   -0.30    1.20
  14  -9  -1   24.50    9.70
  14  -9  -1   23.70    7.50
 -14   9   1   34.50    5.30
 -14   9   1   29.80    3.50
 -14   9   1   28.90    3.60
 -14   9   1   34.50    3.80
  13  -9  -1    0.40    5.60
  13  -9  -1   -3.70    4.30
  13  -9  -1    2.00    3.10
 -13   9   1    2.60    1.40
 -13   9   1    6.80    2.00
 -13   9   1    2.30    1.50
 -13   9   1    1.10    1.40
 -13   9   1    3.30    1.80
  12  -9  -1   57.39   10.80
  12  -9  -1   77.49   10.80
  12  -9  -1   47.80    7.10
  12  -9  -1   48.20    8.10
 -12   9   1   56.29    5.20
 -12   9   1   61.19    5.30
 -12   9   1   62.19    5.90
 -12   9   1   50.99    5.30
  11  -9  -1   52.69    7.30
  11  -9  -1   64.59    9.60
  11  -9  -1   58.69    6.50
  11  -9  -1   64.69   10.90
  11  -9  -1   56.99    7.00
  11  -9  -1   68.19   10.10
  11  -9  -1   49.50    8.00
 -11   9   1   57.89    5.60
 -11   9   1   60.69    5.20
 -11   9   1   57.99    5.70
 -11   9   1   46.20    8.10
  10  -9  -1   75.19   10.40
  10  -9  -1   70.49    7.40
  10  -9  -1   58.99    8.30
  10  -9  -1   62.99    7.70
  10  -9  -1   72.49    8.00
  10  -9  -1   56.49    9.30
 -10   9   1   70.29    6.00
 -10   9   1   69.39    6.70
 -10   9   1   68.99    7.30
 -10   9   1   73.39    7.80
 -10   9   1   79.19    6.40
   9  -9  -1   51.59    6.30
   9  -9  -1   65.69    7.10
   9  -9  -1   58.49   11.00
   9  -9  -1   55.09    8.40
   9  -9  -1   53.79    7.60
   9  -9  -1   47.90    6.50
   9  -9  -1   63.39    6.20
  -9   9   1   46.20    5.80
  -9   9   1   60.49    4.80
  -9   9   1   50.79    5.80
   8  -9  -1   12.20    3.10
   8  -9  -1   17.80    3.70
  -8   9   1    9.30    3.20
  -8   9   1   15.90    1.80
  -8   9   1   14.70    2.00
  -8   9   1    8.30    2.40
  -8   9   1   10.10    2.30
   7  -9  -1   29.00    4.40
   7  -9  -1   38.60    5.00
   7  -9  -1   29.90    4.50
  -7   9   1   35.80    4.10
  -7   9   1   26.60    2.60
  -7   9   1   26.70    3.70
   6  -9  -1    0.00    1.90
   6  -9  -1    0.40    2.20
   6  -9  -1    0.50    1.50
  -6   9   1    0.50    0.40
  -6   9   1    1.40    1.30
  -6   9   1    0.40    1.40
   5  -9  -1    6.50    2.00
   5  -9  -1    4.20    2.20
   5  -9  -1    4.40    2.40
  -5   9   1    3.30    1.30
  -5   9   1    2.70    1.20
  -5   9   1    2.60    1.80
  -5   9   1    4.70    1.50
   4  -9  -1   57.29    6.00
   4  -9  -1   58.59    6.20
  -4   9   1   46.80    5.60
  -4   9   1   42.70    5.80
  -4   9   1   42.10    5.80
  -4   9   1   48.90    5.10
   3  -9  -1   44.60    5.30
   3  -9  -1   48.90    5.80
  -3   9   1   39.40    3.50
  -3   9   1   36.70    5.60
  -3   9   1   34.80    5.60
  -3   9   1   38.50    4.70
   2  -9  -1    1.40    1.90
   2  -9  -1    3.30    2.50
  -2   9   1   -2.30    1.60
  -2   9   1   -1.20    1.40
  -2   9   1   -1.10    0.90
   1  -9  -1   13.40    3.20
   1  -9  -1   15.60    3.80
  -1   9   1   13.30    2.80
  -1   9   1   10.90    2.80
  -1   9   1   15.20    2.00
  -1   9   1   10.20    2.80
  -1   9   1    9.40    2.30
   0  -9  -1    8.40    3.30
   0  -9  -1   11.80    3.30
   0   9   1   10.00    2.10
   0   9   1    5.90    2.60
   0   9   1    8.50    2.70
  -1  -9  -1    3.00    2.50
  -1  -9  -1    2.00    2.20
  -1  -9  -1    2.50    2.40
   1   9   1    0.30    2.20
   1   9   1    1.40    1.40
   1   9   1    1.80    2.00
   1   9   1    1.70    1.30
   1   9   1   -0.30    2.10
  -2  -9  -1    1.90    2.80
  -2  -9  -1    2.30    2.20
  -2  -9  -1    3.70    2.80
  -2  -9  -1    0.70    2.60
  -2  -9  -1   -1.20    2.60
  -2  -9  -1    1.90    2.90
   2   9   1    2.90    2.90
   2   9   1    2.10    2.00
   2   9   1    0.20    2.90
   2   9   1    2.20    2.30
  -3  -9  -1   -2.20    2.80
  -3  -9  -1   -0.70    1.90
  -3  -9  -1    1.10    3.20
  -3  -9  -1    3.60    2.00
  -3  -9  -1    1.40    2.70
   3   9   1    0.60    2.20
   3   9   1   -0.80    1.70
   3   9   1    0.10    1.50
   3   9   1   -2.10    2.40
   3   9   1   -4.70    2.40
   3   9   1   -1.70    1.30
   3   9   1    0.60    1.40
  -4  -9  -1    0.10    4.70
  -4  -9  -1    5.20    3.10
  -4  -9  -1   -1.10    2.40
   4   9   1   -0.60    2.30
   4   9   1    0.00    3.10
   4   9   1    2.10    2.40
   4   9   1   -1.30    1.70
   4   9   1   -1.40    1.50
   4   9   1   -0.70    3.10
   4   9   1   -4.50    2.60
  -5  -9  -1   38.60    5.50
  -5  -9  -1   40.50    5.80
  -5  -9  -1   29.70    5.70
   5   9   1   35.80    4.20
   5   9   1   34.00    3.90
   5   9   1   23.90    5.10
   5   9   1   41.50    5.40
   5   9   1   31.40    4.60
   5   9   1   39.10    5.70
  -6  -9  -1   17.20    4.20
  -6  -9  -1   11.40    4.50
  -6  -9  -1    5.70    3.50
   6   9   1   13.10    2.60
   6   9   1   20.10    3.00
   6   9   1   14.30    4.20
   6   9   1   13.10    3.20
   6   9   1   17.30    4.10
   6   9   1   18.40    3.60
   6   9   1   13.60    2.30
  -7  -9  -1    0.10    2.70
  -7  -9  -1   -0.10    3.40
  -7  -9  -1   -1.70    3.60
   7   9   1    1.90    3.00
   7   9   1    2.00    2.40
   7   9   1    0.10    1.50
   7   9   1    0.80    1.40
   7   9   1    0.80    1.20
  -8  -9  -1    2.90    2.10
  -8  -9  -1    2.30    2.20
  -8  -9  -1    0.00    3.50
   8   9   1    0.60    1.80
   8   9   1    2.40    0.90
   8   9   1    0.70    1.40
   8   9   1   -2.10    2.70
  16 -10  -1   94.59   10.10
 -16  10   1   93.29    7.70
  15 -10  -1   88.39   10.70
  15 -10  -1  113.59   10.30
 -15  10   1  106.49    9.10
 -15  10   1  117.59    9.00
 -15  10   1  114.19    9.10
  14 -10  -1  105.39   13.50
  14 -10  -1   86.09   12.40
 -14  10   1  106.79    9.70
 -14  10   1  103.69    9.00
 -14  10   1  132.69    9.70
 -14  10   1  111.09    9.10
  13 -10  -1  139.79   17.20
  13 -10  -1  167.68   19.30
  13 -10  -1  176.28   15.20
 -13  10   1  159.88   13.30
 -13  10   1  168.98   13.80
 -13  10   1  165.68   13.20
 -13  10   1  170.88   13.40
  12 -10  -1  244.68   22.70
  12 -10  -1  232.18   18.90
  12 -10  -1  213.38   20.70
  12 -10  -1  198.68   19.50
 -12  10   1  217.48   17.30
 -12  10   1  227.78   17.50
 -12  10   1  212.88   17.90
  11 -10  -1  323.77   27.40
  11 -10  -1  314.67   26.00
  11 -10  -1  278.27   30.30
  11 -10  -1  326.37   28.60
 -11  10   1  299.37   23.80
 -11  10   1  309.37   24.20
 -11  10   1  294.37   23.70
  10 -10  -1   30.20    6.30
  10 -10  -1   43.50    9.20
  10 -10  -1   29.20    5.50
  10 -10  -1   25.20    5.00
  10 -10  -1   35.40    5.40
  10 -10  -1   29.90    7.50
  10 -10  -1   31.30    6.00
 -10  10   1   30.20    3.40
 -10  10   1   27.70    3.00
   9 -10  -1  460.35   41.30
   9 -10  -1  471.65   41.80
   9 -10  -1  554.44   44.10
   9 -10  -1  474.75   41.30
   9 -10  -1  623.74   41.10
   9 -10  -1  514.15   42.90
   9 -10  -1  514.95   41.80
   9 -10  -1  615.64   41.40
  -9  10   1  517.15   40.10
  -9  10   1  507.35   39.90
  -9  10   1  507.55   41.30
   8 -10  -1    6.10    3.20
   8 -10  -1    6.30    4.70
   8 -10  -1    3.80    2.30
   8 -10  -1    0.30    1.90
   8 -10  -1    0.20    5.40
   8 -10  -1    2.60    2.80
   8 -10  -1    3.80    3.70
   8 -10  -1    1.50    2.70
   8 -10  -1   -0.30    2.40
   8 -10  -1    1.80    2.30
   8 -10  -1    0.10    1.80
   8 -10  -1    4.60    3.60
  -8  10   1   -0.80    1.80
  -8  10   1    4.70    2.00
  -8  10   1   -0.90    0.70
  -8  10   1    0.00    0.80
   7 -10  -1  312.87   23.40
   7 -10  -1  275.37   24.80
   7 -10  -1  275.97   24.10
   7 -10  -1  316.37   25.90
   7 -10  -1  323.27   23.60
   7 -10  -1  297.47   24.10
   7 -10  -1  262.17   23.50
   7 -10  -1  284.67   23.70
   7 -10  -1  243.48   23.60
  -7  10   1  292.27   23.30
   6 -10  -1  364.56   30.50
   6 -10  -1  399.56   30.80
   6 -10  -1  403.96   30.20
  -6  10   1  315.87   30.20
  -6  10   1  393.16   28.50
   5 -10  -1  258.67   19.60
   5 -10  -1  258.77   20.40
   5 -10  -1  245.88   20.30
  -5  10   1  192.48   21.40
  -5  10   1  229.18   18.00
  -5  10   1  233.98   19.10
   4 -10  -1    7.40    3.10
   4 -10  -1    6.70    2.00
   4 -10  -1    9.40    2.90
  -4  10   1    2.80    2.50
  -4  10   1    4.20    2.50
  -4  10   1    9.00    1.20
  -4  10   1    2.90    2.70
   3 -10  -1 1213.68   85.89
   3 -10  -1 1172.68   85.89
  -3  10   1  999.10   85.49
  -3  10   1 1041.30   84.69
   2 -10  -1   31.60    5.00
   2 -10  -1   37.10    5.60
  -2  10   1   28.10    3.50
  -2  10   1   24.60    4.70
  -2  10   1   31.50    5.30
  -2  10   1   31.00    3.30
   1 -10  -1  115.09   10.90
   1 -10  -1  105.49   10.50
   1 -10  -1  107.99    9.80
   1 -10  -1   96.29    9.60
   1 -10  -1  130.89   12.60
  -1  10   1   83.69    9.80
  -1  10   1   93.59   10.40
  -1  10   1   96.49    8.70
   0 -10  -1   30.30    5.60
   0 -10  -1   37.00    5.00
   0 -10  -1   34.80    4.70
   0 -10  -1   42.60    5.90
   0 -10  -1   33.80    5.30
   0 -10  -1   31.90    4.50
   0  10   1   28.40    4.00
   0  10   1   33.10    3.60
   0  10   1   33.40    4.90
   0  10   1   32.30    3.60
   0  10   1   33.50    5.60
  -1 -10  -1 2612.64  204.88
  -1 -10  -1 2794.02  203.58
  -1 -10  -1 2610.14  203.88
  -1 -10  -1 2615.54  203.58
  -1 -10  -1 2750.52  204.68
  -1 -10  -1 2850.81  203.68
   1  10   1 2585.64  204.68
   1  10   1 2642.54  202.58
   1  10   1 2649.93  202.98
   1  10   1 2669.33  203.98
  -2 -10  -1   14.40    2.80
  -2 -10  -1   13.30    4.10
  -2 -10  -1   16.40    3.70
  -2 -10  -1   13.60    3.90
  -2 -10  -1   14.90    4.40
  -2 -10  -1   14.50    4.10
   2  10   1   10.80    3.30
   2  10   1   14.20    2.30
   2  10   1   12.50    2.40
   2  10   1    7.40    3.30
   2  10   1    9.80    2.70
   2  10   1   13.30    2.50
   2  10   1   10.70    2.70
  -3 -10  -1  123.59   12.50
  -3 -10  -1  110.99   11.20
  -3 -10  -1  118.29   11.30
  -3 -10  -1  135.59   11.80
   3  10   1  123.39   10.40
   3  10   1  127.39   10.60
   3  10   1  118.39   12.40
   3  10   1  121.99   11.30
   3  10   1  121.79   10.60
   3  10   1  118.89   11.20
   3  10   1  128.19   12.00
  -4 -10  -1  644.94   50.99
  -4 -10  -1  564.54   51.19
  -4 -10  -1  639.84   50.39
   4  10   1  624.44   50.19
   4  10   1  724.23   52.59
   4  10   1  707.93   51.59
   4  10   1  646.04   50.39
   4  10   1  669.73   49.99
  -5 -10  -1  118.39   11.30
  -5 -10  -1   78.69   11.40
   5  10   1   94.89    8.90
   5  10   1   92.19    8.70
   5  10   1  103.69    9.60
   5  10   1  118.59    9.90
   5  10   1  103.59   10.40
   5  10   1  103.79   10.60
   5  10   1  107.59   10.00
  -6 -10  -1  159.48   15.10
   6  10   1  190.78   14.30
   6  10   1  188.18   15.70
   6  10   1  186.38   14.50
   6  10   1  165.18   14.10
  -7 -10  -1   10.40    2.40
  -7 -10  -1   13.10    2.90
  -7 -10  -1   19.90    3.20
   7  10   1   12.10    2.20
   7  10   1    4.70    3.00
   7  10   1    6.80    2.30
   7  10   1    9.50    2.30
   7  10   1   12.30    1.90
   8  10   1  447.76   33.60
   8  10   1  435.86   34.20
  15 -11  -1    3.30    2.70
  15 -11  -1    3.60    4.00
  15 -11  -1    1.80    4.70
 -15  11   1    4.90    1.40
 -15  11   1    5.40    1.30
 -15  11   1    5.30    1.30
  14 -11  -1   65.99   12.00
  14 -11  -1   62.99    8.30
  14 -11  -1   54.89    8.80
 -14  11   1   61.89    5.90
 -14  11   1   78.99    6.60
 -14  11   1   69.49    5.80
  13 -11  -1   45.90    5.70
  13 -11  -1   32.40    6.10
  13 -11  -1   30.10    6.80
  13 -11  -1   23.10    7.60
 -13  11   1   43.30    5.10
 -13  11   1   32.70    3.60
 -13  11   1   34.60    3.70
 -13  11   1   32.00    4.00
  12 -11  -1   23.90    7.40
  12 -11  -1   24.00    6.90
  12 -11  -1   20.20    5.50
  12 -11  -1   27.80    5.40
 -12  11   1   15.80    2.80
 -12  11   1   24.50    2.50
 -12  11   1   16.90    2.50
  11 -11  -1    3.60    5.90
  11 -11  -1   -4.00    4.00
  11 -11  -1    1.90    3.90
  11 -11  -1    2.30    3.30
  11 -11  -1   -1.90    6.60
  11 -11  -1    1.90    3.40
  11 -11  -1    2.30    3.60
 -11  11   1    1.60    1.00
 -11  11   1    1.20    1.20
 -11  11   1    1.30    1.30
  10 -11  -1    0.10    3.60
  10 -11  -1   -3.60    7.00
  10 -11  -1   -2.10    4.90
  10 -11  -1   -0.70    2.60
  10 -11  -1   -7.00    5.30
 -10  11   1    1.90    1.30
 -10  11   1   -1.10    2.50
   9 -11  -1    8.70    3.50
   9 -11  -1   10.30    4.10
   9 -11  -1    5.30    3.30
   9 -11  -1    6.90    3.20
   9 -11  -1   13.60    4.60
   9 -11  -1   10.40    4.00
   9 -11  -1    8.70    6.70
   9 -11  -1    8.20    2.80
   9 -11  -1    7.40    5.50
   9 -11  -1   14.40    3.10
   9 -11  -1    8.20    3.40
   9 -11  -1   10.10    3.80
   9 -11  -1   12.10    3.90
  -9  11   1    3.90    2.30
  -9  11   1    5.70    1.20
   8 -11  -1   58.09    5.90
   8 -11  -1   47.90    6.30
   8 -11  -1   45.40    6.10
   8 -11  -1   50.29    6.90
   8 -11  -1   63.09    6.30
   8 -11  -1   48.70    8.40
   8 -11  -1   49.60    6.50
   8 -11  -1   56.29    6.10
   8 -11  -1   63.69    9.90
   8 -11  -1   68.79    7.10
   8 -11  -1   45.50    6.70
   8 -11  -1   52.89    6.10
   8 -11  -1   51.49    7.70
   8 -11  -1   51.99    6.60
  -8  11   1   55.69    4.60
  -8  11   1   42.70    6.00
   7 -11  -1    0.50    1.70
   7 -11  -1    1.60    2.30
   7 -11  -1   -0.20    2.70
   7 -11  -1   -5.00    2.80
   7 -11  -1   -1.30    3.10
   7 -11  -1   -3.90    2.10
   7 -11  -1   -0.40    1.80
   7 -11  -1   -2.70    2.10
   7 -11  -1   -1.10    2.30
   7 -11  -1   -0.40    3.80
   7 -11  -1   -3.90    2.60
   7 -11  -1   -2.30    4.50
   7 -11  -1   -0.70    1.80
   7 -11  -1   -0.40    2.50
  -7  11   1   -0.10    0.60
  -7  11   1   -4.70    2.70
   6 -11  -1    0.40    4.10
   6 -11  -1   -3.20    3.00
   6 -11  -1   -0.70    3.20
   6 -11  -1    0.40    5.90
   6 -11  -1   -0.60    2.40
   6 -11  -1   -0.10    4.20
  -6  11   1   -3.30    2.30
  -6  11   1   -1.60    3.10
  -6  11   1   -0.70    0.60
   5 -11  -1    2.50    1.80
   5 -11  -1    2.30    2.20
   5 -11  -1   -0.10    2.40
   5 -11  -1    1.10    1.90
   5 -11  -1    2.00    2.00
   5 -11  -1    0.80    2.50
   5 -11  -1    2.90    2.40
   5 -11  -1    1.10    2.00
   5 -11  -1   -1.90    6.10
  -5  11   1   -1.60    2.30
   4 -11  -1   49.90    7.00
   4 -11  -1   54.79    6.90
   4 -11  -1   72.69   11.50
   4 -11  -1   57.19    8.00
   4 -11  -1   53.29    7.90
   4 -11  -1   52.39    6.20
   4 -11  -1   76.59    7.90
   4 -11  -1   61.39    6.00
   4 -11  -1   55.69    6.20
   4 -11  -1   49.10    7.70
   4 -11  -1   61.29    6.10
   3 -11  -1    3.90    2.30
   3 -11  -1   10.00    2.30
   3 -11  -1    7.20    2.80
   3 -11  -1    7.60    3.00
   3 -11  -1    8.10    2.70
   3 -11  -1    5.00    2.50
   3 -11  -1   13.50    5.20
   3 -11  -1    7.50    6.20
   3 -11  -1    6.80    3.80
  -3  11   1    0.40    2.30
  -3  11   1    5.20    1.40
  -3  11   1    7.10    1.90
   2 -11  -1   41.20    7.10
   2 -11  -1   25.60    4.80
   2 -11  -1   32.00    5.40
   2 -11  -1   33.00    5.30
   2 -11  -1   22.60    4.40
   2 -11  -1   39.60    5.50
   2 -11  -1   29.40    4.80
   2 -11  -1   25.70    5.40
   2 -11  -1   33.60    4.70
   2 -11  -1   29.60    4.40
  -2  11   1   32.20    3.50
   1 -11  -1   58.29    6.40
   1 -11  -1   45.50    6.60
   1 -11  -1   48.30    7.10
   1 -11  -1   44.10    6.50
   1 -11  -1   47.00    6.00
   1 -11  -1   55.89    5.90
   1 -11  -1   51.29    6.40
  -1  11   1   53.99    6.80
  -1  11   1   51.09    5.10
  -1  11   1   35.50    6.90
  -1  11   1   49.80    4.90
   0 -11  -1   73.79    7.90
   0 -11  -1   68.09    8.00
   0 -11  -1   73.09    7.70
   0 -11  -1   57.89    8.10
   0 -11  -1   59.99    7.70
   0 -11  -1   85.29    8.80
   0 -11  -1   74.99    8.40
   0 -11  -1   71.29    7.60
   0  11   1   60.39    8.50
   0  11   1   56.79    7.30
   0  11   1   72.99    6.30
   0  11   1   74.79    6.80
  -1 -11  -1   -4.60    2.60
  -1 -11  -1    4.80    3.00
  -1 -11  -1    0.90    2.40
  -1 -11  -1    5.10    3.30
  -1 -11  -1    1.10    3.00
   1  11   1    2.60    1.40
   1  11   1    2.50    1.60
   1  11   1   -1.30    2.80
   1  11   1   -0.40    1.90
  -2 -11  -1   11.30    3.60
  -2 -11  -1   15.10    3.90
  -2 -11  -1   12.20    3.10
  -2 -11  -1    8.80    4.10
  -2 -11  -1   17.20    2.80
   2  11   1   15.50    3.20
   2  11   1   12.80    2.30
   2  11   1   13.60    2.70
   2  11   1   14.90    2.70
   2  11   1   16.00    2.80
   2  11   1   16.90    3.90
  -3 -11  -1    4.00    2.00
  -3 -11  -1    3.10    2.10
  -3 -11  -1    3.10    3.30
  -3 -11  -1    9.80    3.20
  -3 -11  -1    2.40    3.20
   3  11   1    5.20    2.00
   3  11   1    3.90    2.20
   3  11   1    4.40    1.80
   3  11   1    3.80    1.90
   3  11   1    1.60    3.30
   3  11   1    4.00    2.90
  -4 -11  -1   23.40    5.00
  -4 -11  -1   28.30    3.80
  -4 -11  -1   28.00    5.00
  -4 -11  -1   22.00    4.60
  -4 -11  -1   31.30    4.80
   4  11   1   28.20    3.80
   4  11   1   34.20    4.40
   4  11   1   30.90    3.60
   4  11   1   23.00    4.90
   4  11   1   18.30    4.50
   4  11   1   33.40    3.80
   4  11   1   29.30    3.50
  -5 -11  -1   19.10    3.50
  -5 -11  -1    9.30    3.60
  -5 -11  -1   14.50    6.20
   5  11   1   12.20    3.30
   5  11   1   11.20    2.50
   5  11   1   11.70    2.20
   5  11   1   13.50    2.10
   5  11   1    8.00    2.20
  -6 -11  -1   -2.50    2.70
  -6 -11  -1   -0.80    2.30
  -6 -11  -1    1.60    1.80
   6  11   1   -0.60    1.00
   6  11   1   -2.80    1.40
   6  11   1    0.50    1.60
   6  11   1   -1.20    1.00
  -7 -11  -1    4.50    2.80
  -7 -11  -1    7.90    1.90
   7  11   1   10.10    1.40
   7  11   1   11.60    1.70
  15 -12  -1    9.60    4.50
  15 -12  -1   13.70    5.10
  15 -12  -1   14.50    3.30
 -15  12   1   15.40    2.10
 -15  12   1   11.60    1.70
  14 -12  -1   77.69   10.50
  14 -12  -1   73.79    9.40
 -14  12   1   60.49    5.50
 -14  12   1   65.29    5.60
 -14  12   1   54.29    5.40
  13 -12  -1  268.67   21.20
 -13  12   1  227.08   18.60
 -13  12   1  225.28   18.50
  12 -12  -1    0.50   10.10
  12 -12  -1   -2.00    4.00
  12 -12  -1    3.80    5.70
  12 -12  -1    8.30    7.50
  12 -12  -1   11.00    6.20
 -12  12   1    4.80    1.30
 -12  12   1    3.90    1.50
 -12  12   1    5.70    1.80
  11 -12  -1   -0.40    3.70
  11 -12  -1    0.20    6.30
  11 -12  -1   -0.70    5.40
  11 -12  -1    2.00    3.00
  11 -12  -1   -2.00    3.10
  11 -12  -1    2.00    3.20
  11 -12  -1    4.20    3.80
 -11  12   1   -0.50    0.90
 -11  12   1   -0.80    1.20
  10 -12  -1   99.09    8.90
  10 -12  -1   82.99    9.60
  10 -12  -1   69.39   11.60
  10 -12  -1   82.49    8.90
  10 -12  -1   74.29    8.50
  10 -12  -1   69.89    8.70
  10 -12  -1   76.89    7.80
  10 -12  -1  100.59   12.70
  10 -12  -1   81.59   10.40
 -10  12   1   78.29    6.90
   9 -12  -1   96.79    9.50
   9 -12  -1   93.69   13.30
   9 -12  -1   73.59   12.90
   9 -12  -1  102.19    9.40
   9 -12  -1   97.49   12.60
   9 -12  -1  109.89   10.20
   9 -12  -1   88.29   11.50
   9 -12  -1   74.09   11.50
   9 -12  -1   98.99   10.70
   9 -12  -1  108.49    9.60
  -9  12   1   95.39    7.90
   8 -12  -1    2.10    3.30
   8 -12  -1    9.40    5.70
   8 -12  -1   -2.40    4.00
   8 -12  -1   -1.20    4.20
   8 -12  -1    3.40    3.50
   8 -12  -1   -2.20    2.20
   8 -12  -1    1.10    6.10
   8 -12  -1   -5.20    2.70
   8 -12  -1    1.60    2.80
   8 -12  -1    0.80    2.20
   8 -12  -1   -2.70    3.20
   8 -12  -1   -0.50    2.80
   7 -12  -1  695.53   56.29
   7 -12  -1  778.62   56.49
   7 -12  -1  694.13   57.09
   7 -12  -1  781.12   59.39
   7 -12  -1  795.82   56.29
   7 -12  -1  687.93   56.69
   7 -12  -1  650.73   56.29
   7 -12  -1  796.52   56.09
   7 -12  -1  657.03   56.49
   7 -12  -1  696.93   57.59
   7 -12  -1  708.03   55.89
   7 -12  -1  701.63   56.99
   7 -12  -1  730.63   55.99
   6 -12  -1 1651.33  136.79
   6 -12  -1 1733.53  137.39
   6 -12  -1 1745.43  136.99
   6 -12  -1 1639.24  137.29
   6 -12  -1 1906.41  139.39
   6 -12  -1 1871.81  136.29
   6 -12  -1 1872.61  136.89
   6 -12  -1 1766.42  137.19
   6 -12  -1 1788.42  137.69
   6 -12  -1 1784.52  136.49
   6 -12  -1 1970.30  136.49
   6 -12  -1 1719.53  136.19
   5 -12  -1   27.00    5.30
   5 -12  -1   32.60    4.60
   5 -12  -1   30.30    4.20
   5 -12  -1   19.30    4.70
   5 -12  -1   31.80    4.60
   5 -12  -1   27.80    7.90
   5 -12  -1   32.40    5.00
   5 -12  -1   26.20    4.50
   5 -12  -1   29.20    5.20
   5 -12  -1   30.40    6.80
   5 -12  -1   30.30    5.90
   5 -12  -1   25.60    5.50
   5 -12  -1   16.20    5.10
  -5  12   1   21.40    2.60
   4 -12  -1    5.40    4.00
   4 -12  -1    0.50    2.60
   4 -12  -1   -1.80    3.20
   4 -12  -1    2.00    2.60
   4 -12  -1    0.60    4.10
   4 -12  -1    7.60    2.80
   4 -12  -1   -1.10    2.20
   4 -12  -1   -3.10    4.00
   4 -12  -1    3.80    5.10
   4 -12  -1    0.20    6.00
   4 -12  -1    3.80    2.80
  -4  12   1    1.10    1.00
  -4  12   1   -1.20    2.90
   3 -12  -1  334.07   28.50
   3 -12  -1  325.47   27.10
   3 -12  -1  317.47   27.70
   3 -12  -1  367.96   27.30
   3 -12  -1  365.06   27.90
   3 -12  -1  310.07   27.30
   3 -12  -1  314.37   28.20
   3 -12  -1  319.37   27.00
   3 -12  -1  353.36   28.90
   3 -12  -1  336.57   28.00
   3 -12  -1  373.06   31.00
   2 -12  -1  559.04   43.90
   2 -12  -1  615.24   44.10
   2 -12  -1  488.55   43.20
   2 -12  -1  542.05   43.00
   2 -12  -1  613.14   43.50
   2 -12  -1  540.55   43.60
   2 -12  -1  530.05   43.70
   2 -12  -1  620.34   46.30
  -2  12   1  547.45   42.20
  -2  12   1  537.45   44.00
  -2  12   1  552.54   42.40
  -2  12   1  478.25   43.10
   1 -12  -1   29.90    5.90
   1 -12  -1   47.90    7.30
   1 -12  -1   38.00    7.00
   1 -12  -1   43.40    7.00
  -1  12   1   44.10    4.70
  -1  12   1   45.40    6.70
  -1  12   1   39.50    4.40
   0 -12  -1  162.68   16.30
   0 -12  -1  206.18   16.50
   0 -12  -1  191.18   16.70
   0 -12  -1  171.58   16.40
   0 -12  -1  188.38   17.10
   0  12   1  174.68   16.40
   0  12   1  197.98   15.80
   0  12   1  195.68   15.40
   0  12   1  206.08   15.40
   0  12   1  212.48   17.20
  -1 -12  -1  382.26   29.70
  -1 -12  -1  353.86   30.20
  -1 -12  -1  318.07   29.40
  -1 -12  -1  325.37   29.40
   1  12   1  380.26   28.80
   1  12   1  437.06   34.40
   1  12   1  389.26   28.60
   1  12   1  376.16   28.60
   1  12   1  374.26   29.70
  -2 -12  -1   18.00    4.50
  -2 -12  -1   16.00    4.00
  -2 -12  -1   22.80    4.70
   2  12   1   16.30    2.60
   2  12   1   15.90    3.10
   2  12   1   11.10    3.70
   2  12   1   23.20    3.00
   2  12   1   20.20    3.00
  -3 -12  -1  503.05   37.90
  -3 -12  -1  401.56   37.80
  -3 -12  -1  428.76   37.70
  -3 -12  -1  445.66   38.40
   3  12   1  560.74   38.60
   3  12   1  515.65   37.30
   3  12   1  459.45   37.50
   3  12   1  438.26   39.10
   3  12   1  547.95   38.20
   3  12   1  518.05   37.10
  -4 -12  -1   75.39    8.10
  -4 -12  -1   84.89    9.00
  -4 -12  -1   87.79    8.30
   4  12   1   93.19    7.60
   4  12   1   93.99    8.60
   4  12   1   90.99    7.80
   4  12   1   78.29    9.80
   4  12   1  101.79    7.70
  -5 -12  -1    1.10    1.70
  -5 -12  -1    4.40    2.80
   5  12   1    2.80    1.10
   5  12   1    4.50    1.60
   5  12   1    7.30    1.50
   5  12   1    7.50    1.60
  15 -13  -1   12.90    4.20
  15 -13  -1    4.00    3.70
  15 -13  -1   -3.90    4.00
 -15  13   1    5.50    1.20
  14 -13  -1    2.00    4.20
  14 -13  -1    1.00    3.00
  14 -13  -1    2.00    6.10
 -14  13   1    5.50    1.70
 -14  13   1    0.10    0.70
  13 -13  -1    6.00    5.60
  13 -13  -1    9.60    6.80
  13 -13  -1   13.70    4.10
 -13  13   1   12.60    1.80
 -13  13   1   14.70    2.00
  12 -13  -1   29.80    5.30
  12 -13  -1   23.40    5.10
  12 -13  -1   13.00    6.80
  12 -13  -1   15.40    4.60
  12 -13  -1   17.00    6.20
 -12  13   1   20.80    2.40
  11 -13  -1   27.90    8.20
  11 -13  -1   10.20    4.30
  11 -13  -1   19.80    8.70
  11 -13  -1   13.60    4.40
  11 -13  -1   11.90    4.80
  11 -13  -1    9.00    3.70
 -11  13   1   16.40    2.40
  10 -13  -1   10.00    3.50
  10 -13  -1    7.70    3.60
  10 -13  -1    4.20    4.00
  10 -13  -1    7.70    6.60
  10 -13  -1    2.60    2.00
  10 -13  -1    5.20    4.20
  10 -13  -1    1.80    6.40
  10 -13  -1    3.30    3.30
   9 -13  -1    4.40    6.40
   9 -13  -1    1.50    2.90
   9 -13  -1    1.50    3.10
   9 -13  -1    1.20    3.10
   9 -13  -1   -0.90    4.00
   9 -13  -1   -1.40    1.90
   9 -13  -1    3.60    3.30
   9 -13  -1    7.40    4.50
   9 -13  -1   -0.90    2.70
   9 -13  -1   -1.30    6.10
   9 -13  -1    0.10    4.00
   8 -13  -1   44.90    8.60
   8 -13  -1   42.30    7.40
   8 -13  -1   46.50    6.70
   8 -13  -1   41.20    5.70
   8 -13  -1   30.10    8.70
   8 -13  -1   48.80    5.80
   8 -13  -1   59.89    7.10
   8 -13  -1   41.20    5.60
   8 -13  -1   47.30    6.80
   8 -13  -1   44.90    8.40
   8 -13  -1   39.20    6.00
   7 -13  -1    6.40    3.90
   7 -13  -1    4.90    2.80
   7 -13  -1    3.20    2.70
   7 -13  -1    3.60    6.30
   7 -13  -1    4.60    4.50
   7 -13  -1    7.10    3.30
   7 -13  -1    3.00    4.00
   7 -13  -1    1.10    3.00
   7 -13  -1    3.70    3.50
   7 -13  -1    3.30    5.90
   7 -13  -1    5.90    3.00
   6 -13  -1    4.70    2.90
   6 -13  -1    4.20    4.40
   6 -13  -1   -3.00    6.60
   6 -13  -1    4.20    2.80
   6 -13  -1    2.80    5.60
   6 -13  -1    1.80    3.40
   6 -13  -1    6.20    2.90
   6 -13  -1    2.20    4.80
   6 -13  -1    2.50    2.80
   6 -13  -1    7.30    3.10
   6 -13  -1    7.70    3.80
   5 -13  -1   34.30    5.80
   5 -13  -1   33.30    6.40
   5 -13  -1   36.40    5.00
   5 -13  -1   29.70    5.00
   5 -13  -1   19.10    6.60
   5 -13  -1   30.30    7.10
   5 -13  -1   35.30    6.10
   5 -13  -1   38.70    7.10
   5 -13  -1   29.20    4.70
   5 -13  -1   26.30    4.90
   5 -13  -1   31.50    9.60
   4 -13  -1   19.40    3.90
   4 -13  -1   28.00    6.80
   4 -13  -1   20.10    4.10
   4 -13  -1   18.50    4.20
   4 -13  -1   18.80    4.00
   4 -13  -1   38.30    9.70
   4 -13  -1   24.10    5.70
   4 -13  -1   23.00    4.20
   4 -13  -1   17.80    4.60
   4 -13  -1   26.10    4.10
  -4  13   1   15.90    2.40
  -4  13   1   21.90    2.60
   3 -13  -1   27.40    4.30
   3 -13  -1   22.30    4.20
   3 -13  -1   30.80    5.30
   3 -13  -1   29.20    5.80
   3 -13  -1   30.70    5.60
   3 -13  -1   33.30    7.30
   3 -13  -1   20.30    4.30
   3 -13  -1   29.30    4.30
  -3  13   1   19.80    2.90
  -3  13   1   24.10    2.90
   2 -13  -1    0.60    3.20
   2 -13  -1    3.60    3.20
   2 -13  -1    0.60    4.10
   2 -13  -1   -0.50    2.50
   2 -13  -1    2.10    2.40
  -2  13   1   -0.50    1.30
   1 -13  -1   17.40    4.10
   1 -13  -1   22.30    6.90
   1 -13  -1   15.30    3.90
   1 -13  -1   10.30    4.50
   1 -13  -1   20.90    4.20
  -1  13   1   20.80    2.90
  -1  13   1   19.80    2.60
   0 -13  -1   16.70    3.80
   0 -13  -1   14.70    3.40
   0 -13  -1   18.30    4.50
   0 -13  -1   13.80    4.40
   0  13   1   20.50    2.60
   0  13   1   21.70    3.40
   0  13   1   19.60    2.80
   0  13   1   22.10    3.10
  -1 -13  -1   -6.50    3.90
  -1 -13  -1    1.70    3.60
  -1 -13  -1    2.90    4.00
  -1 -13  -1    3.00    2.40
  -1 -13  -1    4.10    2.80
   1  13   1    1.50    1.50
   1  13   1   -6.50    3.60
   1  13   1    4.40    1.70
   1  13   1    4.40    1.70
  -2 -13  -1   26.50    4.00
  -2 -13  -1   34.80    5.50
  -2 -13  -1   29.80    5.70
   2  13   1   31.60    3.90
   2  13   1   32.40    4.10
   2  13   1   27.90    3.30
   2  13   1   38.80    3.60
   2  13   1   24.10    3.80
  -3 -13  -1    8.20    2.60
  -3 -13  -1    4.10    3.10
  -3 -13  -1    5.80    2.30
   3  13   1    4.80    1.40
   3  13   1    3.30    1.30
   3  13   1    8.60    1.70
  -4 -13  -1    0.40    1.60
  -4 -13  -1    1.20    2.50
   4  13   1    1.20    0.90
   4  13   1    1.50    1.10
   4  13   1    1.50    1.20
  14 -14  -1  177.38   13.80
  14 -14  -1  154.88   14.50
  14 -14  -1  132.29   15.00
  13 -14  -1  317.77   25.10
  13 -14  -1  316.87   24.00
  13 -14  -1  263.27   25.60
  13 -14  -1  276.97   26.40
  12 -14  -1  120.69   15.70
  12 -14  -1  135.69   12.30
  12 -14  -1  129.29   13.30
  12 -14  -1  126.69   14.30
  11 -14  -1   50.99    6.60
  11 -14  -1   35.30    8.50
  11 -14  -1   29.90    8.70
  11 -14  -1   28.50    8.20
  11 -14  -1   42.00    7.50
  10 -14  -1  203.38   18.20
  10 -14  -1  188.58   18.20
  10 -14  -1  193.58   19.60
  10 -14  -1  213.58   20.90
  10 -14  -1  199.98   19.90
  10 -14  -1  220.38   17.70
   9 -14  -1   47.90    5.80
   9 -14  -1   36.10    9.20
   9 -14  -1   41.10    7.80
   9 -14  -1   51.49    7.00
   9 -14  -1   44.00    6.00
   9 -14  -1   28.70    7.20
   9 -14  -1   39.40    5.60
   9 -14  -1   29.50    7.50
   8 -14  -1  243.48   20.40
   8 -14  -1  255.47   20.40
   8 -14  -1  238.58   23.90
   8 -14  -1  270.57   20.50
   8 -14  -1  230.48   21.80
   8 -14  -1  232.58   23.00
   8 -14  -1  243.78   21.10
   8 -14  -1  280.77   20.90
   8 -14  -1  226.68   21.30
   8 -14  -1  238.68   20.80
   7 -14  -1    1.70    6.70
   7 -14  -1    2.50    2.60
   7 -14  -1    2.80    5.30
   7 -14  -1    1.50    2.10
   7 -14  -1    1.90    4.00
   7 -14  -1    5.30    3.60
   7 -14  -1    1.30    3.00
   7 -14  -1    7.40    3.80
   7 -14  -1    5.60    3.10
   7 -14  -1   -0.90    4.20
   7 -14  -1    5.60    3.20
   6 -14  -1   31.70    5.40
   6 -14  -1   19.70    5.10
   6 -14  -1   26.10    4.30
   6 -14  -1   27.10    8.80
   6 -14  -1   22.50    6.60
   6 -14  -1   19.90    5.60
   6 -14  -1   17.90    4.10
   6 -14  -1   19.70    5.50
   6 -14  -1   17.40    4.10
   6 -14  -1   25.40    4.50
   6 -14  -1   15.70    4.00
   5 -14  -1    9.20    3.10
   5 -14  -1    8.60    4.60
   5 -14  -1   15.80    7.90
   5 -14  -1    7.60    3.10
   5 -14  -1   11.20    6.90
   5 -14  -1    6.70    4.00
   5 -14  -1    3.60    3.00
   5 -14  -1    7.60    2.90
   5 -14  -1   10.50    3.10
   4 -14  -1   17.70    3.90
   4 -14  -1   15.50    3.80
   4 -14  -1   23.10    5.50
   4 -14  -1   16.80    4.00
   4 -14  -1   36.70    7.10
   4 -14  -1   22.90    5.00
   4 -14  -1   18.70    3.40
   4 -14  -1   25.60    4.40
  -4  14   1   16.50    2.30
  -4  14   1   17.70    2.40
   3 -14  -1   56.89    7.10
   3 -14  -1   64.59    7.60
   3 -14  -1   62.19    7.10
   3 -14  -1   55.39    6.40
   3 -14  -1   67.49    8.60
  -3  14   1   49.30    5.10
  -3  14   1   55.59    5.10
   2 -14  -1  226.18   17.80
   2 -14  -1  191.88   17.40
   2 -14  -1  164.08   18.90
  -2  14   1  181.68   15.40
  -2  14   1  196.48   15.30
  -2  14   1  197.48   16.00
   1 -14  -1   -0.80    2.30
   1 -14  -1   -0.90    2.40
   1 -14  -1   -2.10    3.10
   1 -14  -1    1.60    3.50
  -1  14   1    2.50    1.90
  -1  14   1   -0.20    0.90
  -1  14   1    0.40    1.30
   0 -14  -1   65.49    7.20
   0 -14  -1   55.79    7.40
   0 -14  -1   58.69    7.50
   0  14   1   60.39    5.70
   0  14   1   65.49    6.40
   0  14   1   65.19    5.60
   0  14   1   67.89    6.20
  -1 -14  -1  373.96   31.50
  -1 -14  -1  359.46   31.90
  -1 -14  -1  362.36   32.00
   1  14   1  410.86   30.90
   1  14   1  430.46   30.80
   1  14   1  452.15   30.90
  -2 -14  -1   -2.10    2.90
  -2 -14  -1    4.40    1.90
  -2 -14  -1    1.00    1.70
   2  14   1    0.10    1.10
   2  14   1   -1.80    1.20
   2  14   1    0.00    1.10
  -3 -14  -1   14.60    3.10
   3  14   1   13.40    1.90
   3  14   1   15.30    2.10
  13 -15  -1    6.20    4.40
  13 -15  -1    8.50    3.40
  13 -15  -1   10.60    5.40
  12 -15  -1    1.30    7.30
  12 -15  -1   10.40    5.50
  12 -15  -1    3.20    3.70
  12 -15  -1    4.40    5.10
  11 -15  -1   76.69    7.40
  11 -15  -1   51.89    9.30
  11 -15  -1   46.00    8.70
  11 -15  -1   62.09    8.50
  10 -15  -1    5.50    3.40
  10 -15  -1    1.20    6.00
  10 -15  -1   -3.20    7.10
  10 -15  -1    3.50    3.90
  10 -15  -1   -2.70    4.00
   9 -15  -1   13.40    3.30
   9 -15  -1   11.50    4.70
   9 -15  -1    8.30    4.50
   9 -15  -1   13.10    7.20
   9 -15  -1    2.80    6.10
   9 -15  -1    6.40    2.90
   9 -15  -1    5.60    4.60
   9 -15  -1    5.80    4.60
   9 -15  -1   11.80    3.50
   8 -15  -1   43.10    7.50
   8 -15  -1   29.90    8.80
   8 -15  -1   20.60    7.00
   8 -15  -1   36.70    5.50
   8 -15  -1   25.80    6.10
   8 -15  -1   41.00    5.90
   8 -15  -1   30.00    4.80
   8 -15  -1   39.00    5.10
   8 -15  -1   46.90    6.30
   8 -15  -1   39.00    6.50
   7 -15  -1   56.29    5.70
   7 -15  -1   35.90    5.60
   7 -15  -1   35.60    5.20
   7 -15  -1   41.50    9.60
   7 -15  -1   34.60    8.00
   7 -15  -1   41.70    6.00
   7 -15  -1   63.89    8.80
   7 -15  -1   46.00    7.30
   7 -15  -1   50.49    6.50
   7 -15  -1   47.30    7.50
   6 -15  -1   57.39    6.40
   6 -15  -1   43.10    6.20
   6 -15  -1   49.90    7.10
   6 -15  -1   52.59    9.10
   6 -15  -1   40.00    5.60
   6 -15  -1   51.09    7.80
   5 -15  -1   11.50    3.40
   5 -15  -1   11.90    4.20
   5 -15  -1   12.90    3.50
   5 -15  -1   13.60    3.70
   5 -15  -1   19.70    5.40
   5 -15  -1    9.80    3.00
   4 -15  -1    7.40    2.80
   4 -15  -1    5.80    4.60
   4 -15  -1    3.50    3.00
   4 -15  -1   -3.80    4.10
   4 -15  -1    3.90    2.60
   4 -15  -1    7.60    3.60
   3 -15  -1    9.20    3.30
   3 -15  -1    7.00    3.50
   3 -15  -1    4.60    2.80
   3 -15  -1   10.80    4.20
  -3  15   1    8.00    1.40
   2 -15  -1    3.10    3.30
   2 -15  -1    0.40    2.80
   2 -15  -1    1.20    2.30
  -2  15   1    2.70    1.20
  -2  15   1    2.70    1.00
   1 -15  -1    1.40    2.70
   1 -15  -1    1.70    2.30
   1 -15  -1   -4.00    3.00
  -1  15   1    1.60    1.00
  -1  15   1    0.60    1.20
  -1  15   1    2.30    1.30
   0 -15  -1    3.00    2.00
   0 -15  -1    1.20    1.80
   0 -15  -1   -1.00    4.10
   0  15   1    6.00    1.20
   0  15   1    2.60    1.00
   0  15   1    1.20    1.00
  -1 -15  -1   20.00    3.10
  -1 -15  -1   16.10    3.40
  -1 -15  -1   17.20    2.50
  12 -16  -1  428.16   34.10
  12 -16  -1  431.36   35.60
  11 -16  -1   32.60    5.30
  11 -16  -1   36.80    6.40
  11 -16  -1   30.70    7.60
  11 -16  -1   24.20    6.50
  10 -16  -1    6.50    8.00
  10 -16  -1   22.10    4.90
  10 -16  -1   22.60    7.40
   9 -16  -1   28.40    7.50
   9 -16  -1   15.20    3.70
   9 -16  -1   22.10    6.70
   8 -16  -1  107.79   10.80
   8 -16  -1  142.19   12.30
   8 -16  -1  112.69   13.70
   8 -16  -1  136.79   12.80
   8 -16  -1  132.69   11.30
   7 -16  -1  153.88   14.30
   7 -16  -1  154.48   13.40
   7 -16  -1  152.88   14.80
   6 -16  -1    1.50    2.50
   6 -16  -1    8.20    4.20
   6 -16  -1    2.10    2.50
   6 -16  -1    5.00    3.00
   6 -16  -1   14.40    5.30
   5 -16  -1    9.20    3.10
   5 -16  -1   17.90    3.90
   5 -16  -1   16.60    3.60
   5 -16  -1   21.20    5.10
   4 -16  -1   46.60    6.20
   4 -16  -1   36.20    5.20
   4 -16  -1   28.00    5.30
   4 -16  -1   29.90    4.80
   3 -16  -1   43.10    5.00
   3 -16  -1   50.29    7.80
   3 -16  -1   56.09    6.70
   2 -16  -1   46.20    5.20
   2 -16  -1   64.39    6.00
   2 -16  -1   46.90    6.30
  -2  16   1   55.19    4.60
   1 -16  -1    3.00    2.00
   1 -16  -1    0.60    2.70
   1 -16  -1    2.20    1.90
  -1  16   1    5.90    1.30
   8 -17  -1    7.80    2.30
   7 -17  -1   10.00    3.70
   7 -17  -1    3.60    2.50
   7 -17  -1    2.40    2.00
   6 -17  -1    5.70    3.30
   6 -17  -1    0.00    2.60
   6 -17  -1    0.10    2.00
   6 -17  -1   -0.40    2.00
   5 -17  -1   13.50    3.10
   5 -17  -1   12.80    2.80
   5 -17  -1   13.40    2.80
   4 -17  -1    0.20    1.70
   4 -17  -1   -1.70    2.50
   4 -17  -1    1.60    2.00
   2 -17   2    3.90    2.50
   2 -17   2    8.20    3.30
   3 -17   2   16.30    3.00
   3 -17   2   23.30    3.60
   4 -17   2   18.90    3.70
   4 -17   2   13.60    3.90
   4 -17   2   11.40    2.70
   4 -17   2    9.70    2.90
   5 -17   2    1.10    1.90
   5 -17   2    7.30    3.10
   5 -17   2   -0.30    2.60
   5 -17   2    2.60    2.80
   6 -17   2    3.20    3.10
   6 -17   2    0.20    2.80
   6 -17   2    5.20    2.40
   6 -17   2    1.20    2.70
   7 -17   2    4.90    3.10
   7 -17   2    7.50    3.20
   7 -17   2    3.50    2.70
   8 -17   2   15.00    3.70
   0  16  -2   30.30    2.80
   0  16  -2   27.90    2.90
   0 -16   2   33.80    4.60
   0 -16   2   30.30    4.10
  -1  16  -2  208.08   14.50
   1 -16   2  160.58   15.10
   1 -16   2  167.08   15.30
   1 -16   2  201.28   15.10
  -2  16  -2  129.49   10.30
   2 -16   2  131.69   12.20
   2 -16   2  142.19   11.60
   2 -16   2  128.99   12.00
   2 -16   2  124.39   11.80
   3 -16   2   14.70    3.50
   3 -16   2   23.70    3.70
   3 -16   2   16.60    3.50
   3 -16   2    9.00    3.10
   4 -16   2  694.63   50.29
   4 -16   2  632.24   50.59
   4 -16   2  678.33   50.49
   4 -16   2  630.84   51.69
   4 -16   2  603.84   50.59
   5 -16   2  388.46   32.20
   5 -16   2  335.07   30.30
   5 -16   2  391.46   31.00
   5 -16   2  412.96   30.10
   5 -16   2  368.96   30.90
   5 -16   2  358.26   29.60
   6 -16   2    4.90    3.00
   6 -16   2    5.40    3.70
   6 -16   2    6.00    2.60
   6 -16   2   10.90    4.40
   6 -16   2   15.70    6.20
   6 -16   2   -2.80    4.60
   6 -16   2    3.10    4.50
   7 -16   2   27.40    4.40
   7 -16   2   37.20    5.70
   7 -16   2   22.20    4.90
   7 -16   2   23.40    5.00
   8 -16   2  698.63   52.89
   8 -16   2  634.64   53.99
   8 -16   2  693.33   53.39
   8 -16   2  713.53   53.09
   9 -16   2  167.88   13.40
   9 -16   2  137.29   13.00
   9 -16   2  124.89   15.80
   9 -16   2  162.78   15.00
   9 -16   2  178.28   13.90
  10 -16   2   38.00    5.20
  10 -16   2   26.00    8.90
  10 -16   2   27.60    6.20
  10 -16   2   42.70    8.70
  10 -16   2   38.70    6.50
  11 -16   2   90.79    8.90
  11 -16   2   84.99   10.00
  12 -16   2   22.00    4.10
  12 -16   2   12.90    5.50
  12 -16   2   13.20    4.00
   2  15  -2   15.30    2.10
   2  15  -2   10.80    1.60
  -2 -15   2   14.70    3.00
  -2 -15   2    9.30    2.60
   1  15  -2   -0.30    0.80
   1  15  -2   -1.20    0.90
   1  15  -2   -0.40    0.80
  -1 -15   2    0.90    1.40
  -1 -15   2   -3.20    3.50
  -1 -15   2    1.10    2.60
  -1 -15   2   -1.40    2.80
   0  15  -2    3.70    1.10
   0  15  -2    3.40    1.10
   0  15  -2    2.20    1.10
   0 -15   2    0.80    2.70
   0 -15   2    1.10    2.10
   0 -15   2    1.70    2.60
   0 -15   2    1.70    2.80
  -1  15  -2   10.50    1.50
  -1  15  -2    6.90    1.40
   1 -15   2    4.80    3.90
   1 -15   2    7.40    2.50
   1 -15   2    9.50    5.40
   1 -15   2    7.40    4.50
   1 -15   2    8.50    4.80
  -2  15  -2    1.80    0.90
  -2  15  -2    2.20    0.90
   2 -15   2   -0.10    2.70
   2 -15   2    3.10    3.80
   2 -15   2    0.40    5.00
   2 -15   2    3.60    2.30
   2 -15   2    3.10    3.00
  -3  15  -2    9.20    2.20
   3 -15   2    4.80    3.20
   3 -15   2    5.80    2.60
   3 -15   2    3.90    3.20
   3 -15   2   14.20    4.20
   3 -15   2    5.00    3.20
   3 -15   2    3.40    3.00
   3 -15   2   10.70    3.50
   4 -15   2   -1.40    2.90
   4 -15   2    0.70    3.20
   4 -15   2    0.40    4.00
   4 -15   2    2.50    2.30
   4 -15   2    0.70    2.50
   5 -15   2    8.10    3.40
   5 -15   2    6.00    4.20
   5 -15   2    4.60    5.60
   5 -15   2    3.80    2.80
   5 -15   2    5.40    2.70
   5 -15   2    3.00    3.20
   6 -15   2   25.30    5.40
   6 -15   2   28.30    6.00
   6 -15   2   21.90    5.70
   6 -15   2   30.30    7.10
   6 -15   2   39.60    5.50
   6 -15   2   36.00   10.90
   6 -15   2   34.40    5.70
   6 -15   2   31.90    7.60
   7 -15   2    6.50    8.40
   7 -15   2   11.50    9.40
   7 -15   2    8.80    3.40
   7 -15   2    7.50    4.70
   7 -15   2   11.50    7.20
   7 -15   2    4.30    3.30
   7 -15   2    4.50    6.10
   7 -15   2    3.00    3.50
   7 -15   2   -2.10    2.90
   8 -15   2    3.70    4.50
   8 -15   2   -4.60    6.60
   8 -15   2    7.30    6.00
   8 -15   2    3.10    2.90
   8 -15   2    6.00    3.40
   8 -15   2   -2.00    3.30
   8 -15   2    2.20    2.20
   8 -15   2    1.80    3.20
   8 -15   2    5.70    3.10
   8 -15   2    5.70    3.10
   8 -15   2    1.20    4.10
   8 -15   2    3.70    3.80
   9 -15   2    7.60    3.40
   9 -15   2    9.40    6.20
   9 -15   2   11.60    3.60
   9 -15   2    4.10    4.50
   9 -15   2   14.90    4.40
   9 -15   2    2.90    4.30
   9 -15   2    9.60    3.30
   9 -15   2    9.40    4.90
   9 -15   2    1.40    6.70
  10 -15   2   82.09    8.60
  10 -15   2   82.39    8.90
  10 -15   2   80.49   10.60
  10 -15   2   84.99   11.30
  10 -15   2  104.59   10.70
  10 -15   2   75.19   11.60
  11 -15   2   12.20    3.50
  11 -15   2   10.50    6.00
  11 -15   2   10.10    3.50
  11 -15   2    0.50    3.10
  11 -15   2    4.60    4.50
  11 -15   2   -1.60    6.30
  12 -15   2    2.20    5.70
  12 -15   2    5.70    4.20
  12 -15   2    3.30    5.20
  12 -15   2   12.00    3.90
  13 -15   2    3.30    2.40
  13 -15   2    3.50    3.40
  13 -15   2   -2.50    4.80
   4  14  -2    1.70    0.70
  -4 -14   2    0.70    2.50
  -4 -14   2    2.60    2.30
   3  14  -2   26.10    2.80
   3  14  -2   20.90    2.90
   3  14  -2   28.30    3.00
  -3 -14   2   33.20    5.20
  -3 -14   2   32.30    4.50
  -3 -14   2   31.60    4.20
   2  14  -2  116.99   10.00
   2  14  -2  122.79   10.10
   2  14  -2  127.89   10.10
  -2 -14   2  117.99   11.20
  -2 -14   2  131.69   11.50
  -2 -14   2  129.89   11.40
   1  14  -2  186.88   14.30
   1  14  -2  177.68   14.40
   1  14  -2  193.08   15.00
   1  14  -2  185.08   14.40
  -1 -14   2  189.78   15.90
  -1 -14   2  180.78   15.80
  -1 -14   2  152.38   16.10
   0  14  -2    2.50    1.20
   0  14  -2   -0.10    0.90
   0  14  -2   -2.10    0.90
   0 -14   2    1.20    2.40
   0 -14   2   -0.30    2.90
   0 -14   2   -0.30    1.90
   0 -14   2   -3.10    2.80
   0 -14   2   -4.80    3.60
  -1  14  -2  861.01   63.39
  -1  14  -2  783.52   63.49
  -1  14  -2  795.22   63.29
   1 -14   2  873.11   64.89
   1 -14   2  852.71   64.89
   1 -14   2  795.02   65.19
   1 -14   2  866.61   64.89
  -2  14  -2    5.20    1.20
  -2  14  -2    4.30    1.30
  -2  14  -2    8.40    1.70
   2 -14   2   11.90    4.00
   2 -14   2    6.30    3.10
   2 -14   2    7.90    3.30
   2 -14   2    7.30    2.80
   2 -14   2    6.50    3.10
   2 -14   2   10.80    3.30
  -3  14  -2   13.80    1.90
  -3  14  -2   16.00    2.40
   3 -14   2   12.40    3.80
   3 -14   2   18.00    3.20
   3 -14   2   15.60    3.40
   3 -14   2   13.90    3.80
   3 -14   2   14.10    3.70
   3 -14   2   11.60    3.60
   3 -14   2   16.00    4.10
   4 -14   2   46.70    5.80
   4 -14   2   30.30    5.70
   4 -14   2   34.30    5.20
   4 -14   2   30.60    5.10
   4 -14   2   35.60    6.00
   4 -14   2   26.70    5.40
   4 -14   2   38.80    5.40
   4 -14   2   31.00    4.60
   4 -14   2   40.20    6.90
   5 -14   2  211.88   18.20
   5 -14   2  226.48   17.90
   5 -14   2  190.08   21.20
   5 -14   2  183.78   17.70
   5 -14   2  220.68   17.30
   5 -14   2  182.68   18.80
   5 -14   2  203.08   17.50
   5 -14   2  214.98   18.60
   5 -14   2  212.28   17.80
   5 -14   2  205.68   17.90
   5 -14   2  208.18   17.70
   5 -14   2  209.48   19.50
   6 -14   2   43.30    7.80
   6 -14   2   38.60    6.30
   6 -14   2   32.70    6.50
   6 -14   2   37.50    7.80
   6 -14   2   48.50    6.20
   6 -14   2   37.80    5.90
   6 -14   2   32.50    5.60
   6 -14   2   30.70    8.70
   6 -14   2   37.10    5.30
   6 -14   2   37.30    5.70
   6 -14   2   33.90    5.00
   7 -14   2  604.24   52.49
   7 -14   2  627.34   52.39
   7 -14   2  637.74   54.69
   7 -14   2  713.43   51.49
   7 -14   2  619.34   51.39
   7 -14   2  639.54   51.79
   7 -14   2  668.13   51.49
   7 -14   2  704.23   51.49
   7 -14   2  634.84   51.59
   7 -14   2  676.33   51.99
   7 -14   2  679.33   51.59
   7 -14   2  691.73   51.79
   8 -14   2  271.07   23.80
   8 -14   2  266.07   23.90
   8 -14   2  279.17   24.80
   8 -14   2  299.17   23.60
   8 -14   2  325.87   23.60
   8 -14   2  273.67   23.50
   8 -14   2  302.67   24.20
   8 -14   2  263.97   23.30
   8 -14   2  306.97   24.10
   8 -14   2  252.77   25.10
   8 -14   2  295.57   23.50
   9 -14   2  190.38   20.10
   9 -14   2  169.48   19.60
   9 -14   2  216.58   16.70
   9 -14   2  186.88   17.50
   9 -14   2  174.38   15.70
   9 -14   2  179.18   16.40
   9 -14   2  183.68   15.90
   9 -14   2  139.99   18.10
   9 -14   2  199.18   18.30
  10 -14   2   11.70    6.60
  10 -14   2    5.40    5.20
  10 -14   2    8.80    7.60
  10 -14   2    7.20    3.80
  10 -14   2    0.80    4.10
  10 -14   2   -1.20    6.50
  10 -14   2    8.00    4.50
  10 -14   2   10.60    5.40
  11 -14   2  401.66   34.70
  11 -14   2  353.66   29.90
  11 -14   2  372.96   29.50
  11 -14   2  351.36   30.30
  11 -14   2  376.56   31.00
 -12  14  -2   32.80    3.80
  12 -14   2   41.80    6.30
  12 -14   2   38.30    9.00
  12 -14   2   38.20    8.30
  12 -14   2   46.30    8.40
  12 -14   2   29.90    6.60
  12 -14   2   45.20    5.50
 -13  14  -2  200.28   16.30
  13 -14   2  220.08   19.10
  14 -14   2   68.29    7.60
  14 -14   2   67.79    7.90
   5  13  -2   -0.70    0.80
   5  13  -2    0.90    0.80
   5  13  -2   -0.90    1.00
  -5 -13   2   -3.90    2.30
  -5 -13   2    2.00    1.90
  -5 -13   2   -0.20    1.90
   4  13  -2    2.70    1.30
   4  13  -2    3.80    1.70
   4  13  -2    1.80    1.00
   4  13  -2    1.30    1.20
  -4 -13   2    2.40    2.40
  -4 -13   2   -2.20    3.40
  -4 -13   2   -0.80    2.60
   3  13  -2   39.20    4.70
   3  13  -2   43.10    4.20
   3  13  -2   46.30    4.40
   3  13  -2   50.49    4.40
  -3 -13   2   38.00    6.70
  -3 -13   2   38.70    6.30
  -3 -13   2   48.40    7.10
   2  13  -2    2.90    1.60
   2  13  -2    1.30    1.20
   2  13  -2   -0.30    1.10
   2  13  -2    1.80    1.40
  -2 -13   2    0.80    3.10
  -2 -13   2    0.90    3.30
  -2 -13   2   -0.80    3.00
   1  13  -2    1.30    1.20
   1  13  -2   -0.10    1.20
   1  13  -2    0.20    1.10
   1  13  -2    2.30    1.60
  -1 -13   2   -3.30    2.70
  -1 -13   2    0.00    3.20
  -1 -13   2   -0.20    3.00
  -1 -13   2    3.70    2.50
   0  13  -2   -0.50    0.90
   0 -13   2    1.60    2.60
   0 -13   2    3.80    3.10
   0 -13   2   -3.90    3.00
   0 -13   2    0.70    2.40
   0 -13   2   -0.10    3.20
   0 -13   2   -0.20    1.90
  -1  13  -2    7.30    1.80
  -1  13  -2    6.40    1.70
  -1  13  -2    9.50    1.50
   1 -13   2    9.40    3.20
   1 -13   2   15.90    4.30
   1 -13   2    7.80    3.00
   1 -13   2    5.30    3.30
   1 -13   2   10.10    3.50
   1 -13   2    8.10    3.70
  -2  13  -2    2.00    1.20
  -2  13  -2    5.10    1.20
   2 -13   2    2.30    2.60
   2 -13   2    4.20    3.60
   2 -13   2    4.20    3.10
   2 -13   2    2.60    2.90
   2 -13   2    1.00    2.50
   2 -13   2    1.30    2.20
   2 -13   2   -1.30    2.80
  -3  13  -2   40.40    3.50
  -3  13  -2   37.10    5.40
   3 -13   2   20.00    6.20
   3 -13   2   35.20    5.40
   3 -13   2   33.40    5.10
   3 -13   2   27.00    8.70
   3 -13   2   29.30    7.40
  -4  13  -2   15.80    2.00
   4 -13   2   16.40    5.20
   4 -13   2   15.90    4.40
   4 -13   2   19.20    4.70
   4 -13   2   19.30   11.30
   4 -13   2   13.20    4.50
   4 -13   2   17.90    5.10
   4 -13   2    6.60    3.70
   5 -13   2    7.00    7.60
   5 -13   2    3.70    3.10
   5 -13   2    5.90    6.20
   5 -13   2    3.10    3.00
   5 -13   2    8.00    9.30
   5 -13   2    4.80    3.00
   5 -13   2    5.60    3.40
   5 -13   2    2.40    3.60
   5 -13   2    4.80    2.80
   5 -13   2    4.30    5.80
   6 -13   2   12.30    4.20
   6 -13   2   16.40    5.00
   6 -13   2   12.40    9.70
   7 -13   2    3.20    4.10
   7 -13   2   -0.40    3.70
   7 -13   2    0.20    2.60
   7 -13   2    3.20    2.90
   7 -13   2    2.70    2.40
   7 -13   2   -1.10    5.70
   7 -13   2   -0.30    3.10
   7 -13   2   -0.50    3.10
   7 -13   2    1.00    3.40
   7 -13   2    1.70    7.20
   7 -13   2    1.50    6.50
   7 -13   2    2.40    4.10
   8 -13   2   49.20    7.10
   8 -13   2   44.90    6.30
   8 -13   2   40.00   10.20
   8 -13   2   42.20    5.60
   8 -13   2   42.60    8.00
   8 -13   2   28.90    6.20
   8 -13   2   38.90    6.30
   8 -13   2   31.20    4.90
   8 -13   2   36.00    5.50
   8 -13   2   42.90    5.80
   8 -13   2   32.10    6.20
   8 -13   2   33.40    7.40
   9 -13   2    0.50    4.80
   9 -13   2    1.90    4.00
   9 -13   2    5.60    3.50
   9 -13   2    3.40    3.90
   9 -13   2    3.00    7.30
   9 -13   2    3.20    3.20
   9 -13   2    5.80    4.00
   9 -13   2    2.60    3.50
   9 -13   2   -1.80    3.10
   9 -13   2    1.30    3.00
 -10  13  -2   -0.60    0.80
  10 -13   2    2.10    3.00
  10 -13   2    4.40    4.30
  10 -13   2    0.10    3.50
  10 -13   2   -0.50    5.20
  10 -13   2    3.60    3.30
  10 -13   2    2.00    6.80
  10 -13   2   -3.90    3.30
 -11  13  -2   56.19    5.30
 -11  13  -2   64.59    5.60
  11 -13   2   65.69    8.50
  11 -13   2   55.59    9.10
  11 -13   2   77.29   12.00
  11 -13   2   71.99   10.10
 -12  13  -2   -0.30    0.90
 -12  13  -2    1.60    1.10
  12 -13   2   -1.20    3.80
  12 -13   2    0.40    3.10
  12 -13   2    1.60    4.50
  12 -13   2    5.10    6.20
  12 -13   2    4.10    3.10
  12 -13   2    0.10    6.20
 -13  13  -2   17.20    2.30
 -13  13  -2   22.80    2.60
  13 -13   2   22.80    5.40
  13 -13   2   29.70    5.10
  13 -13   2    9.80    4.60
 -14  13  -2   52.69    4.90
 -14  13  -2   59.89    5.10
  14 -13   2   66.69    6.70
  14 -13   2   60.99    7.70
   6  12  -2    7.90    1.40
   6  12  -2    4.40    1.60
   6  12  -2    5.10    1.10
  -6 -12   2    8.70    2.50
  -6 -12   2   12.80    2.70
   5  12  -2   15.00    2.10
   5  12  -2    9.00    1.70
   5  12  -2    9.10    1.80
  -5 -12   2   12.70    6.30
  -5 -12   2    8.40    3.00
  -5 -12   2   16.90    5.10
   4  12  -2  129.89   11.10
   4  12  -2  132.59   10.60
   4  12  -2  135.59   10.70
   4  12  -2  123.39   11.00
   4  12  -2  119.09   12.10
  -4 -12   2  125.29   12.10
  -4 -12   2  155.38   15.70
  -4 -12   2  119.49   13.40
   3  12  -2  456.75   38.30
   3  12  -2  533.25   38.20
   3  12  -2  469.55   38.40
   3  12  -2  538.45   38.30
   3  12  -2  533.55   38.80
  -3 -12   2  483.45   39.60
  -3 -12   2  439.76   42.90
   2  12  -2   19.80    2.70
   2  12  -2   21.80    3.00
   2  12  -2   20.20    2.80
   2  12  -2   16.50    2.70
  -2 -12   2   17.40    4.90
  -2 -12   2   23.70    4.60
  -2 -12   2   21.30    3.40
  -2 -12   2   17.10    4.90
   1  12  -2  349.67   25.20
   1  12  -2  341.37   24.90
   1  12  -2  336.87   24.70
   1  12  -2  317.27   24.80
  -1 -12   2  350.36   26.10
  -1 -12   2  271.17   25.30
  -1 -12   2  320.47   26.10
  -1 -12   2  277.87   26.40
  -1 -12   2  290.87   25.50
  -1 -12   2  312.87   26.40
   0  12  -2  249.08   20.20
   0  12  -2  257.67   20.40
   0  12  -2  260.17   20.70
   0 -12   2  269.67   22.70
   0 -12   2  315.57   23.80
   0 -12   2  219.88   22.90
  -1  12  -2  467.05   34.60
  -1  12  -2  471.35   34.90
  -1  12  -2  457.85   34.50
   1 -12   2  395.26   35.50
   1 -12   2  437.76   35.90
   1 -12   2  459.65   36.10
   1 -12   2  483.75   36.30
   1 -12   2  538.85   39.90
   1 -12   2  394.46   36.20
   1 -12   2  419.86   35.80
  -2  12  -2    0.20    0.90
   2 -12   2    2.20    2.60
   2 -12   2   -4.90    2.50
   2 -12   2   -0.40    2.80
   2 -12   2    0.50    2.20
   2 -12   2    2.70    3.00
   2 -12   2    2.20    2.60
   2 -12   2    2.30    2.50
   2 -12   2    3.30    3.90
   2 -12   2   -0.80    2.90
  -3  12  -2 1004.20   77.09
  -3  12  -2  944.61   78.29
  -3  12  -2  948.91   76.89
   3 -12   2  992.40   78.99
   3 -12   2  924.81   78.09
   3 -12   2 1043.10   78.29
   3 -12   2  926.31   78.59
   3 -12   2  998.90   78.69
   3 -12   2 1136.59   78.19
   3 -12   2 1105.79   78.89
   3 -12   2 1011.30   78.59
   3 -12   2  980.30   79.69
   3 -12   2 1096.99   81.49
   3 -12   2  996.90   78.29
   3 -12   2 1079.49   79.49
   3 -12   2 1081.79   78.59
  -4  12  -2 1570.44  124.99
  -4  12  -2 1669.83  123.69
   4 -12   2 1860.41  125.59
   4 -12   2 1705.73  125.49
   4 -12   2 1529.95  124.89
   4 -12   2 1616.64  125.79
   4 -12   2 1588.04  125.39
   4 -12   2 1695.13  127.89
   4 -12   2 1497.95  124.89
   4 -12   2 1524.15  126.19
   4 -12   2 1831.02  125.09
   4 -12   2 1601.64  124.99
   4 -12   2 1424.96  125.09
   4 -12   2 1685.03  126.09
   4 -12   2 1674.43  126.09
   4 -12   2 1726.33  125.19
   5 -12   2    8.40    3.10
   5 -12   2   -5.90    4.40
   5 -12   2   -0.50    2.20
   5 -12   2    3.40    2.30
   5 -12   2   -1.40    2.70
   5 -12   2    3.30    6.30
   5 -12   2   -1.70    3.00
   5 -12   2    1.90    2.90
   5 -12   2    2.20    2.50
   5 -12   2    0.70    1.80
   5 -12   2    2.90    3.40
   5 -12   2   -0.10    2.00
   5 -12   2   -2.90    3.10
   5 -12   2   -2.20    3.30
   5 -12   2   -2.80    2.00
   6 -12   2  302.67   23.20
   6 -12   2  304.17   23.20
   6 -12   2  312.97   23.60
   6 -12   2  256.67   23.30
   6 -12   2  265.37   23.30
   6 -12   2  258.37   24.10
   6 -12   2  266.57   23.30
   6 -12   2  275.57   23.70
   6 -12   2  282.97   23.70
   6 -12   2  280.77   26.30
   6 -12   2  277.57   23.40
   6 -12   2  303.97   23.40
   6 -12   2  280.47   24.30
   6 -12   2  291.07   24.50
  -7  12  -2  228.28   17.70
   7 -12   2  242.18   19.30
   7 -12   2  247.98   19.60
   7 -12   2  207.58   19.70
   7 -12   2  226.88   22.40
   7 -12   2  228.38   19.60
   7 -12   2  257.57   19.50
   7 -12   2  245.98   19.40
   7 -12   2  251.57   20.10
   7 -12   2  209.58   19.50
   7 -12   2  209.38   20.20
   7 -12   2  232.68   20.90
   7 -12   2  222.18   19.70
   7 -12   2  216.68   19.70
   7 -12   2  232.38   20.70
  -8  12  -2  338.07   25.70
   8 -12   2  366.26   27.80
   8 -12   2  349.87   27.30
   8 -12   2  305.27   27.30
   8 -12   2  343.07   30.80
   8 -12   2  346.17   27.20
   8 -12   2  319.67   27.40
   8 -12   2  315.17   28.30
   8 -12   2  314.87   27.30
   8 -12   2  334.47   27.30
   8 -12   2  317.27   31.60
   8 -12   2  309.07   28.50
   8 -12   2  338.97   27.00
   8 -12   2  367.96   27.10
  -9  12  -2   41.50    4.50
  -9  12  -2   28.00    6.20
  -9  12  -2   48.80    4.10
   9 -12   2   31.70   11.20
   9 -12   2   43.20    8.90
   9 -12   2   35.90    9.20
   9 -12   2   39.60    8.10
   9 -12   2   50.79    6.00
   9 -12   2   46.70    7.00
   9 -12   2   48.40    6.90
 -10  12  -2   26.30    3.20
  10 -12   2   28.50    6.40
  10 -12   2   41.80    6.50
  10 -12   2   30.20    5.10
  10 -12   2   35.30    6.90
  10 -12   2   37.30    6.70
  10 -12   2   26.50    5.30
  10 -12   2   32.50    9.30
  10 -12   2   22.20    5.60
 -11  12  -2    3.10    1.40
 -11  12  -2    3.00    1.10
 -11  12  -2    2.00    1.10
  11 -12   2    7.20    7.10
  11 -12   2    2.20    3.20
  11 -12   2    5.50    4.20
  11 -12   2    3.10    4.70
  11 -12   2    4.30    4.60
  11 -12   2    7.90    3.70
 -12  12  -2    1.90    1.20
 -12  12  -2    0.70    1.20
 -12  12  -2    0.50    1.50
  12 -12   2   -0.60    4.80
  12 -12   2    1.00    4.20
  12 -12   2    1.10    4.00
  12 -12   2   -3.80    8.00
  12 -12   2   -0.90    3.90
  12 -12   2    0.50    3.20
 -13  12  -2   68.99    5.70
 -13  12  -2   61.59    5.80
 -13  12  -2   73.49    6.30
  13 -12   2   61.09    9.70
  13 -12   2   69.79    9.90
  13 -12   2   44.90   11.70
 -14  12  -2    4.90    1.40
  14 -12   2   -0.90    5.50
  14 -12   2   -0.20    4.20
  14 -12   2    0.60    2.30
 -15  12  -2    3.00    0.90
 -15  12  -2    2.20    1.00
  15 -12   2    2.90    2.90
  15 -12   2   -3.90    3.70
   7  11  -2   -1.30    1.00
   7  11  -2    0.20    1.30
   7  11  -2   -0.60    0.80
  -7 -11   2   -1.50    2.30
  -7 -11   2   -2.60    2.00
  -7 -11   2   -0.90    2.00
   6  11  -2    2.30    1.60
   6  11  -2   -0.50    1.10
   6  11  -2    0.40    1.20
   6  11  -2    2.00    3.70
   6  11  -2    0.00    1.20
  -6 -11   2    3.60    3.30
  -6 -11   2    2.00    2.60
  -6 -11   2   -1.20    3.00
   5  11  -2   27.20    3.30
   5  11  -2   24.70    3.60
   5  11  -2   25.70    3.20
   5  11  -2   22.50    3.20
  -5 -11   2   30.70    4.90
  -5 -11   2   17.90    5.00
  -5 -11   2   20.40    4.50
   4  11  -2   10.90    2.80
   4  11  -2    8.60    2.00
   4  11  -2    3.50    2.80
   4  11  -2    9.30    1.90
   4  11  -2   11.00    2.40
   4  11  -2   11.80    2.50
  -4 -11   2    3.60    4.40
  -4 -11   2    9.40    3.90
  -4 -11   2   11.90    3.40
   3  11  -2    9.70    2.10
   3  11  -2    9.10    2.70
   3  11  -2   10.70    3.00
   3  11  -2   12.40    2.30
   3  11  -2   12.00    2.10
   3  11  -2    3.00    3.20
  -3 -11   2    6.50    2.40
  -3 -11   2   12.60    2.70
  -3 -11   2    7.40    4.50
  -3 -11   2   11.60    3.80
  -3 -11   2   10.20    4.10
   2  11  -2   97.89    8.50
   2  11  -2   89.29    9.50
   2  11  -2   98.39    8.20
   2  11  -2   98.39    8.80
   2  11  -2   99.09    8.70
   2  11  -2   95.09    8.00
  -2 -11   2   83.99    9.80
  -2 -11   2   92.99    9.70
  -2 -11   2   77.79   12.20
   1  11  -2   -3.60    2.50
   1  11  -2    1.30    2.20
   1  11  -2    3.60    1.50
   1  11  -2    1.10    1.50
   1  11  -2    3.40    1.30
  -1 -11   2    4.40    3.60
  -1 -11   2    2.40    2.80
  -1 -11   2    2.30    3.20
  -1 -11   2   -0.30    3.00
  -1 -11   2    3.50    2.40
  -1 -11   2    5.90    2.70
  -1 -11   2    5.70    3.00
   0  11  -2   24.90    2.90
   0  11  -2   31.30    3.00
   0  11  -2   26.50    3.50
   0 -11   2   22.30    4.60
   0 -11   2   22.70    4.40
   0 -11   2   17.40    4.50
   0 -11   2   30.10    4.80
   0 -11   2   26.00    4.50
   0 -11   2   30.40    4.10
   0 -11   2   17.40    4.50
  -1  11  -2    2.70    1.40
  -1  11  -2    0.20    0.90
   1 -11   2    2.20    1.90
   1 -11   2    1.90    2.30
   1 -11   2    2.30    2.80
   1 -11   2    1.00    1.70
   1 -11   2    3.00    3.30
  -2  11  -2   32.00    3.20
  -2  11  -2   34.80    4.20
   2 -11   2   36.10    6.20
   2 -11   2   34.00    5.90
   2 -11   2   35.70    5.10
   2 -11   2   35.10    7.10
   2 -11   2   37.80    4.70
   2 -11   2   37.00    5.10
   2 -11   2   45.40    5.50
   2 -11   2   33.50    5.30
   2 -11   2   23.10    8.00
  -3  11  -2    8.70    1.40
   3 -11   2   15.20    5.90
   3 -11   2    7.70    2.60
   3 -11   2   13.40    3.20
   3 -11   2    7.10    2.70
   3 -11   2   12.00    3.50
   3 -11   2   15.90    3.90
   3 -11   2    7.60    2.70
   3 -11   2    8.00    2.50
   3 -11   2   18.60    5.00
   3 -11   2   18.00    3.30
   3 -11   2    9.10    3.60
   3 -11   2   10.00    6.10
  -4  11  -2   15.00    3.10
  -4  11  -2   18.70    1.90
   4 -11   2   17.90    6.30
   4 -11   2   22.60    4.00
   4 -11   2   11.70    2.70
   4 -11   2   19.40    3.20
   4 -11   2   20.70    4.00
   4 -11   2   11.60    4.70
   4 -11   2   18.40    3.60
   4 -11   2   24.80    3.80
   4 -11   2   16.90    3.90
   4 -11   2   23.70    3.70
   4 -11   2   21.10    3.10
  -5  11  -2   -2.60    1.80
  -5  11  -2   -1.70    1.90
   5 -11   2   -1.10    2.10
   5 -11   2    0.10    2.10
   5 -11   2    2.00    2.10
   5 -11   2   -2.50    2.40
   5 -11   2    1.10    1.80
   5 -11   2    0.20    1.90
   5 -11   2   -2.10    1.70
   5 -11   2   -2.80    3.80
   5 -11   2   -0.70    2.10
   5 -11   2    2.70    2.30
   5 -11   2   -0.60    2.20
   5 -11   2   -1.80    4.40
   5 -11   2   -3.80    2.70
  -6  11  -2   -2.80    2.00
  -6  11  -2   -1.60    1.60
   6 -11   2   -1.20    1.70
   6 -11   2   -0.70    2.60
   6 -11   2   -1.50    2.70
   6 -11   2    4.80    3.10
   6 -11   2    1.40    3.10
   6 -11   2    0.00    2.40
   6 -11   2   -0.60    2.10
   6 -11   2   -6.00    3.30
   6 -11   2   -0.30    2.10
   6 -11   2   -2.40    1.50
   6 -11   2    0.00    2.40
   6 -11   2   -2.60    4.50
  -7  11  -2    0.80    1.80
  -7  11  -2    1.30    0.80
  -7  11  -2   -1.50    2.20
   7 -11   2   -3.00    2.70
   7 -11   2    2.00    3.00
   7 -11   2    4.30    2.90
   7 -11   2    3.40    2.50
   7 -11   2    2.40    4.90
   7 -11   2    4.90    2.60
   7 -11   2    1.90    2.80
   7 -11   2    7.20    3.50
   7 -11   2    5.00    2.30
  -8  11  -2   54.59    5.60
  -8  11  -2   53.29    7.20
  -8  11  -2   58.69    7.20
  -8  11  -2   64.79    7.20
  -8  11  -2   69.29    5.70
   8 -11   2   70.59    9.00
   8 -11   2   70.39    7.70
   8 -11   2   64.39    8.00
   8 -11   2   73.89    7.20
   8 -11   2   80.09   11.00
   8 -11   2   67.49    8.10
   8 -11   2   64.29    6.80
   8 -11   2   80.79    8.10
   8 -11   2   71.89    8.40
   8 -11   2   75.19    7.30
   8 -11   2   67.19    7.50
   8 -11   2   72.09    7.40
   8 -11   2   52.39    7.50
  -9  11  -2    8.10    1.40
  -9  11  -2    8.30    2.60
  -9  11  -2   10.20    1.90
  -9  11  -2    0.80    3.60
  -9  11  -2    1.10    2.70
   9 -11   2    6.30    6.60
   9 -11   2    4.20    4.10
   9 -11   2   14.50    5.20
   9 -11   2   13.90    4.00
   9 -11   2   14.30    3.80
   9 -11   2    9.30    3.80
   9 -11   2    9.50    3.70
   9 -11   2    4.50    4.00
   9 -11   2    4.80    3.00
   9 -11   2   12.00    3.90
   9 -11   2   14.40    4.70
 -10  11  -2    2.30    1.10
 -10  11  -2    0.20    2.20
 -10  11  -2   -1.00    2.60
 -10  11  -2   -2.30    2.30
 -10  11  -2    1.50    1.20
  10 -11   2   -0.10    6.60
  10 -11   2    1.90    3.20
  10 -11   2   -1.40    3.90
  10 -11   2    1.50    5.10
  10 -11   2   -2.10    9.00
  10 -11   2    1.30    6.60
 -11  11  -2   -5.30    3.50
 -11  11  -2    6.40    1.80
 -11  11  -2    3.60    2.10
 -11  11  -2    5.00    1.30
  11 -11   2    6.40    3.60
  11 -11   2    5.80    4.80
  11 -11   2    5.10    3.80
  11 -11   2    7.20    3.80
  11 -11   2   11.70    5.70
  11 -11   2    5.30    7.00
 -12  11  -2   50.39    4.70
 -12  11  -2   47.80    5.10
 -12  11  -2   46.20    4.60
  12 -11   2   53.69    7.20
  12 -11   2   54.69    8.50
  12 -11   2   57.19    7.20
  12 -11   2   35.80    6.10
 -13  11  -2   -0.10    1.10
 -13  11  -2    1.20    2.30
 -13  11  -2   -0.30    1.50
 -13  11  -2   -0.10    1.20
  13 -11   2   -2.00    3.60
  13 -11   2   -9.90    5.00
  13 -11   2   -1.30    3.40
  13 -11   2    4.90    6.00
 -14  11  -2    5.90    1.50
 -14  11  -2    5.60    1.70
 -14  11  -2   11.00    1.80
  14 -11   2    8.10    3.00
  14 -11   2    7.00    3.80
  14 -11   2   -2.40    5.00
 -15  11  -2   18.70    2.30
 -15  11  -2   19.60    2.40
 -15  11  -2   17.10    3.00
  15 -11   2   20.60    5.80
  15 -11   2   16.50    4.00
   8  10  -2    3.60    0.90
   8  10  -2    2.80    1.10
   8  10  -2    3.50    1.60
  -8 -10   2    3.40    1.90
  -8 -10   2    1.90    2.20
  -8 -10   2    6.60    2.80
  -8 -10   2    0.70    2.00
   7  10  -2  113.69    9.60
   7  10  -2  128.39    9.60
   7  10  -2  101.19    9.30
   7  10  -2  126.19   10.80
  -7 -10   2  116.19   10.20
  -7 -10   2  111.49   10.80
   6  10  -2  879.21   65.49
   6  10  -2  817.12   67.99
   6  10  -2  932.51   65.49
   6  10  -2  824.42   65.59
   6  10  -2  890.91   65.99
  -6 -10   2  885.71   65.89
  -6 -10   2  855.91   66.79
  -6 -10   2  776.52   66.09
   5  10  -2  195.58   17.50
   5  10  -2  209.28   16.10
   5  10  -2  212.58   17.30
   5  10  -2  201.48   16.50
   5  10  -2  204.28   16.10
   5  10  -2  208.08   16.90
   5  10  -2  202.68   16.30
  -5 -10   2  190.48   17.80
  -5 -10   2  171.78   16.90
  -5 -10   2  208.68   16.70
   4  10  -2  641.84   48.00
   4  10  -2  609.44   47.70
   4  10  -2  610.44   48.20
   4  10  -2  620.04   47.30
   4  10  -2  649.43   47.30
   4  10  -2  613.24   48.60
   4  10  -2  644.14   47.50
  -4 -10   2  546.65   48.20
  -4 -10   2  607.24   47.70
   3  10  -2  520.65   41.50
   3  10  -2  570.14   40.30
   3  10  -2  529.15   41.10
   3  10  -2  530.45   42.30
   3  10  -2  536.15   40.70
   3  10  -2  558.74   41.90
   3  10  -2  522.05   40.30
   3  10  -2  556.34   40.90
  -3 -10   2  473.75   48.80
  -3 -10   2  481.95   41.30
  -3 -10   2  458.25   41.80
  -3 -10   2  496.75   40.90
  -3 -10   2  545.35   40.70
   2  10  -2  121.09   11.30
   2  10  -2  128.89   12.10
   2  10  -2  142.09   10.10
   2  10  -2  131.29   11.90
   2  10  -2  132.09   10.30
  -2 -10   2  117.79   11.20
  -2 -10   2  131.99   10.50
  -2 -10   2  106.09   10.70
  -2 -10   2  127.09   11.80
  -2 -10   2   99.59   11.30
  -2 -10   2   95.39   12.40
   1  10  -2    9.70    2.20
   1  10  -2    7.50    2.90
   1  10  -2   13.00    1.90
   1  10  -2    8.30    2.70
   1  10  -2   12.80    2.00
   1  10  -2    8.50    2.30
  -1 -10   2   10.80    4.00
  -1 -10   2   16.20    3.30
  -1 -10   2   18.00    4.80
  -1 -10   2    7.80    2.50
  -1 -10   2   15.40    3.80
  -1 -10   2   13.90    3.00
   0  10  -2  389.16   34.00
   0  10  -2  443.76   33.70
   0  10  -2  435.16   33.50
   0  10  -2  447.26   34.90
   0 -10   2  403.56   34.50
   0 -10   2  459.85   34.80
   0 -10   2  476.55   35.60
  -1  10  -2  449.26   34.60
  -1  10  -2  408.86   35.30
  -1  10  -2  449.56   34.70
   1 -10   2  449.36   36.90
   1 -10   2  510.35   36.70
  -2  10  -2  372.56   30.60
  -2  10  -2  378.66   31.80
  -2  10  -2  411.56   33.40
   2 -10   2  406.66   32.90
   2 -10   2  450.65   32.80
  -3  10  -2   18.20    1.80
  -3  10  -2   12.80    4.80
   3 -10   2   19.10    4.20
   3 -10   2   18.10    4.10
  -4  10  -2   15.80    2.80
  -4  10  -2   15.30    1.40
   4 -10   2   15.70    3.80
   4 -10   2   12.60    2.50
   4 -10   2   13.90    3.30
  -5  10  -2   29.60    2.30
  -5  10  -2   27.60    4.40
  -5  10  -2   21.00    3.90
   5 -10   2   24.80    4.40
   5 -10   2   27.20    4.80
   5 -10   2   24.30    4.00
  -6  10  -2   30.20    4.40
  -6  10  -2   32.60    2.70
   6 -10   2   27.70    4.90
   6 -10   2   27.00    4.60
   6 -10   2   26.00    4.50
  -7  10  -2  197.88   17.40
  -7  10  -2  188.68   17.40
  -7  10  -2  205.98   16.20
   7 -10   2  206.58   18.00
   7 -10   2  185.18   18.00
   7 -10   2  209.78   17.60
   7 -10   2  242.78   18.60
   7 -10   2  215.78   18.30
   7 -10   2  226.88   21.40
   7 -10   2  223.38   17.40
  -8  10  -2   78.79    8.80
  -8  10  -2  109.29   11.60
  -8  10  -2   85.69    8.00
  -8  10  -2   96.69    8.70
  -8  10  -2   89.99    7.40
   8 -10   2   94.59   10.20
   8 -10   2   90.29    9.70
   8 -10   2   90.39    9.10
   8 -10   2   88.89    9.40
   8 -10   2  107.69    9.50
   8 -10   2   76.09   13.10
   8 -10   2   98.99    8.70
   8 -10   2   86.69   10.00
  -9  10  -2   63.49    6.90
  -9  10  -2   61.39    7.30
  -9  10  -2   65.69    5.90
  -9  10  -2   65.59    7.60
  -9  10  -2   67.19    6.00
   9 -10   2   71.29    6.90
   9 -10   2   71.49   10.50
   9 -10   2   71.19    7.90
   9 -10   2   56.79    8.00
   9 -10   2   58.29    7.60
   9 -10   2   71.39    8.90
   9 -10   2   65.19    8.90
   9 -10   2   71.89    7.60
   9 -10   2   67.29    7.10
 -10  10  -2    9.50    3.10
 -10  10  -2   13.20    3.00
 -10  10  -2    8.70    3.30
 -10  10  -2   10.00    1.80
 -10  10  -2   11.80    2.20
 -10  10  -2    8.10    3.20
 -10  10  -2    9.90    1.80
  10 -10   2   12.70    6.80
  10 -10   2   12.80    4.10
  10 -10   2   13.80    5.20
  10 -10   2    3.60    4.60
  10 -10   2   12.00    3.80
  10 -10   2   22.80    4.90
 -11  10  -2  550.14   40.40
 -11  10  -2  522.25   41.30
 -11  10  -2  551.14   40.70
 -11  10  -2  573.64   40.90
 -11  10  -2  510.35   41.20
  11 -10   2  586.54   41.90
  11 -10   2  445.26   44.80
  11 -10   2  500.85   42.80
  11 -10   2  464.95   42.20
  11 -10   2  503.75   41.90
  11 -10   2  545.15   41.30
 -12  10  -2   93.09    8.20
 -12  10  -2  100.09    8.50
 -12  10  -2   91.49    9.40
 -12  10  -2   98.59    8.30
  12 -10   2   99.99   10.00
  12 -10   2   93.79   11.10
  12 -10   2  100.09   11.30
  12 -10   2  103.99   10.40
  12 -10   2   88.89    9.00
 -13  10  -2   19.40    2.70
 -13  10  -2   21.50    2.80
 -13  10  -2   18.60    2.90
 -13  10  -2   21.80    3.30
 -13  10  -2    9.80    4.50
  13 -10   2   11.90    3.70
  13 -10   2    9.80    8.60
  13 -10   2   32.90    7.50
  13 -10   2   13.50    7.30
 -14  10  -2   24.00    3.60
 -14  10  -2   33.70    3.70
 -14  10  -2   36.70    6.20
 -14  10  -2   31.60    3.40
 -14  10  -2   30.40    3.60
  14 -10   2   45.80    8.70
 -15  10  -2  179.88   15.20
 -15  10  -2  199.98   14.90
 -15  10  -2  168.28   14.90
  15 -10   2  190.68   18.20
  15 -10   2  197.38   16.40
   9   9  -2   -0.30    1.40
   9   9  -2    4.30    1.00
  -9  -9   2    6.40    2.10
  -9  -9   2    4.80    2.30
   8   9  -2   32.90    3.50
   8   9  -2   46.60    5.40
   8   9  -2   29.60    4.10
   8   9  -2   30.70    3.30
   8   9  -2   29.90    3.50
  -8  -9   2   41.50    4.90
  -8  -9   2   38.40    5.30
   7   9  -2   15.40    3.30
   7   9  -2   10.10    2.60
   7   9  -2   18.90    2.70
   7   9  -2   14.50    2.30
   7   9  -2    5.30    4.70
   7   9  -2   18.70    3.90
   7   9  -2   12.10    2.10
  -7  -9   2   11.20    3.10
  -7  -9   2   14.60    4.30
  -7  -9   2   13.20    3.10
   6   9  -2   -1.20    1.40
   6   9  -2   -1.70    2.20
   6   9  -2    0.30    1.40
   6   9  -2    1.00    2.20
   6   9  -2   -1.20    1.80
   6   9  -2   -0.60    1.40
   6   9  -2    0.60    2.80
  -6  -9   2   -0.90    2.20
  -6  -9   2    0.10    3.60
  -6  -9   2   -1.60    2.40
   5   9  -2    4.30    2.70
   5   9  -2    7.10    2.40
   5   9  -2    8.50    2.20
   5   9  -2    6.90    2.00
   5   9  -2    7.20    2.20
   5   9  -2    4.60    2.50
   5   9  -2    4.00    3.10
  -5  -9   2    3.60    2.70
  -5  -9   2    2.30    3.90
  -5  -9   2    6.50    3.30
   4   9  -2    9.80    3.40
   4   9  -2    7.60    3.10
   4   9  -2    8.00    2.60
   4   9  -2   11.10    2.10
   4   9  -2   14.00    3.20
   4   9  -2   13.70    2.50
   4   9  -2   10.70    2.30
   4   9  -2   10.40    2.00
  -4  -9   2   11.40    3.30
  -4  -9   2   10.40    3.90
  -4  -9   2    9.50    2.80
  -4  -9   2    6.30    4.10
   3   9  -2    7.00    2.50
   3   9  -2    7.40    2.80
   3   9  -2    8.80    2.10
   3   9  -2    6.20    1.80
   3   9  -2    2.30    2.60
   3   9  -2    6.70    1.60
   3   9  -2    5.80    2.10
  -3  -9   2   10.80    2.30
  -3  -9   2    3.30    3.50
  -3  -9   2    4.90    2.80
  -3  -9   2   -0.10    3.10
   2   9  -2    1.80    2.30
   2   9  -2    3.70    2.20
   2   9  -2    3.40    2.10
   2   9  -2    5.70    2.20
   2   9  -2    5.90    1.30
   2   9  -2    4.80    1.60
  -2  -9   2    7.40    2.80
   1   9  -2   -1.90    1.70
   1   9  -2   -1.30    1.10
   1   9  -2    0.50    0.90
   1   9  -2    1.10    1.70
   1   9  -2    3.80    3.00
   1   9  -2   -0.10    1.00
  -1  -9   2    2.80    2.90
   0   9  -2   -0.30    1.40
   0   9  -2    0.00    1.50
   0   9  -2   -0.70    1.40
   0   9  -2   -0.60    1.50
   0  -9   2    0.10    1.70
   0  -9   2    0.70    2.40
  -1   9  -2   -0.10    1.40
  -1   9  -2    1.60    2.30
  -1   9  -2    2.80    1.10
  -1   9  -2    2.60    0.80
  -1   9  -2    0.80    1.40
   1  -9   2    2.30    2.00
   1  -9   2    2.60    2.40
  -2   9  -2   46.20    4.10
  -2   9  -2   52.99    8.20
  -2   9  -2   41.30    4.80
  -2   9  -2   46.90    5.00
   2  -9   2   54.29    4.80
   2  -9   2   46.30    6.00
   2  -9   2   51.79    6.00
  -3   9  -2   -1.90    1.70
  -3   9  -2   -1.30    1.10
  -3   9  -2    1.20    0.60
   3  -9   2    1.20    1.40
   3  -9   2   -0.10    2.20
   3  -9   2    1.20    2.00
  -4   9  -2   12.00    2.30
  -4   9  -2    4.20    1.70
  -4   9  -2    6.50    2.40
  -4   9  -2    9.00    2.10
   4  -9   2   11.90    2.50
   4  -9   2   10.90    3.00
   4  -9   2    7.30    2.70
  -5   9  -2    0.40    1.70
  -5   9  -2   -0.40    1.10
  -5   9  -2    2.80    1.60
   5  -9   2    1.90    2.20
   5  -9   2    1.40    1.80
   5  -9   2    1.50    1.80
  -6   9  -2   59.19    5.70
  -6   9  -2   66.19    5.00
  -6   9  -2   60.39    6.20
   6  -9   2   57.39    6.80
   6  -9   2   67.39    6.80
   6  -9   2   53.39    6.20
  -7   9  -2   72.09    6.20
  -7   9  -2   77.39    7.60
  -7   9  -2   78.79    6.40
   7  -9   2   83.89    8.20
   7  -9   2   85.19    8.40
  -8   9  -2    2.30    1.10
  -8   9  -2    1.80    0.90
  -8   9  -2    0.30    2.20
  -8   9  -2    2.70    1.90
  -8   9  -2    0.70    1.70
   8  -9   2    3.50    2.90
  -9   9  -2   64.29    5.50
  -9   9  -2   60.09    6.50
  -9   9  -2   72.29    6.00
  -9   9  -2   62.29    8.90
  -9   9  -2   65.19    7.40
   9  -9   2   59.49    7.60
   9  -9   2   64.89    8.20
   9  -9   2   49.40    9.90
   9  -9   2   74.69    7.10
   9  -9   2   58.49   13.90
   9  -9   2   58.89    9.30
 -10   9  -2    2.70    2.50
 -10   9  -2    0.70    1.20
 -10   9  -2    0.50    2.00
 -10   9  -2    3.50    2.20
 -10   9  -2    0.40    1.10
 -10   9  -2    0.30    2.20
  10  -9   2   -3.70    5.70
  10  -9   2   -0.40    3.00
  10  -9   2   -6.40    3.40
  10  -9   2    3.20    3.40
  10  -9   2   -1.40    3.90
  10  -9   2    4.00    2.90
  10  -9   2   -3.40    3.10
  10  -9   2    3.40    2.50
 -11   9  -2   30.30    3.90
 -11   9  -2   32.10    3.50
 -11   9  -2   28.40    3.20
 -11   9  -2   31.10    5.10
  11  -9   2   24.20    5.20
  11  -9   2   18.20    5.50
  11  -9   2   16.10    9.90
  11  -9   2   28.50    8.70
  11  -9   2   40.50    9.80
 -12   9  -2    2.90    3.30
 -12   9  -2    7.00    4.00
 -12   9  -2   12.30    2.40
 -12   9  -2    8.20    2.20
 -12   9  -2   11.80    2.10
 -12   9  -2    8.90    2.30
 -12   9  -2   11.10    2.60
  12  -9   2   11.30    4.90
  12  -9   2   14.30    3.90
  12  -9   2    6.60    4.80
  12  -9   2    5.90    6.90
 -13   9  -2   47.30    5.50
 -13   9  -2   49.60    6.40
 -13   9  -2   58.59    5.00
 -13   9  -2   45.50    5.00
 -13   9  -2   51.99    4.90
 -13   9  -2   51.99    6.30
  13  -9   2   48.70    7.30
  13  -9   2   55.99    7.90
  13  -9   2   32.50    9.10
  13  -9   2   33.10    8.10
 -14   9  -2    1.80    2.20
 -14   9  -2   -0.50    1.50
 -14   9  -2    3.20    1.70
 -14   9  -2    2.30    1.90
 -14   9  -2   -4.70    2.70
 -14   9  -2    1.10    1.30
  14  -9   2    1.50    5.50
  14  -9   2    1.70    5.60
 -15   9  -2    7.70    1.70
 -15   9  -2    3.50    1.60
 -15   9  -2    7.90    2.00
 -15   9  -2    4.20    1.30
  15  -9   2   11.40    3.60
  15  -9   2   -0.20    4.20
 -10  -8   2  302.47   24.80
 -10  -8   2  325.47   24.70
   9   8  -2    7.00    2.90
   9   8  -2    4.90    2.00
   9   8  -2    8.00    1.40
   9   8  -2    4.60    1.40
  -9  -8   2    8.10    2.30
  -9  -8   2   12.40    3.00
  -9  -8   2   12.40    3.50
   8   8  -2   78.69    8.50
   8   8  -2   69.79    6.60
   8   8  -2   66.59    6.30
   8   8  -2   74.39    7.20
  -8  -8   2   71.79    7.60
  -8  -8   2   73.29    7.90
  -8  -8   2   73.49    7.90
   7   8  -2   79.49    8.00
   7   8  -2   96.99   11.00
   7   8  -2   80.39    7.40
   7   8  -2   91.99    8.80
   7   8  -2   85.29    7.40
   7   8  -2   85.09    9.00
   7   8  -2   81.99    7.20
  -7  -8   2   84.59    8.50
  -7  -8   2   79.99    9.20
  -7  -8   2   68.29    8.30
   6   8  -2   69.89    7.50
   6   8  -2   81.49    8.00
   6   8  -2   69.49    6.50
   6   8  -2   66.79    6.60
   6   8  -2   79.29    8.50
   6   8  -2   74.89    7.10
   6   8  -2   70.69    7.00
  -6  -8   2   69.19    7.70
  -6  -8   2   57.09    7.30
  -6  -8   2   57.29    8.30
   5   8  -2  301.57   23.00
   5   8  -2  292.17   22.80
   5   8  -2  300.57   23.90
   5   8  -2  298.17   23.50
   5   8  -2  260.57   26.90
   5   8  -2  297.27   23.30
   5   8  -2  302.47   24.90
   5   8  -2  313.67   22.80
  -5  -8   2  252.97   23.70
  -5  -8   2  271.67   23.40
   4   8  -2  102.89    9.50
   4   8  -2  109.89    9.20
   4   8  -2   93.69   13.50
   4   8  -2  111.19    9.90
   4   8  -2  119.39   10.80
   4   8  -2  113.39   10.20
  -4  -8   2  109.99   10.70
   3   8  -2  400.76   29.90
   3   8  -2  401.26   31.40
   3   8  -2  394.16   30.90
   3   8  -2  403.86   29.80
   3   8  -2  365.96   30.50
   3   8  -2  398.16   30.30
  -3  -8   2  327.37   32.10
   2   8  -2 1196.48   89.69
   2   8  -2 1121.29   89.09
   2   8  -2 1180.58   88.39
   2   8  -2 1190.18   88.69
   2   8  -2 1157.68   88.59
  -2  -8   2 1136.69   90.59
   1   8  -2  124.79   11.20
   1   8  -2  135.69   11.90
   1   8  -2  135.89   10.70
   1   8  -2  130.89   10.90
   1   8  -2  128.59   11.50
  -1  -8   2  131.29   12.60
  -1  -8   2  149.19   12.40
   0   8  -2  520.85   40.30
   0   8  -2  499.05   39.30
   0   8  -2  510.95   39.10
   0   8  -2  466.05   39.80
   0  -8   2  530.85   41.00
   0  -8   2  559.84   40.70
  -1   8  -2   72.49    6.80
  -1   8  -2   71.29    8.20
  -1   8  -2   72.09    6.10
  -1   8  -2   72.49    6.90
   1  -8   2   82.59    8.00
   1  -8   2   79.29    7.70
  -2   8  -2  157.18   13.00
  -2   8  -2  151.08   13.80
  -2   8  -2  178.28   15.20
   2  -8   2  184.38   14.90
   2  -8   2  178.48   14.50
   2  -8   2  174.18   13.80
  -3   8  -2   20.60    3.00
  -3   8  -2   20.10    3.10
  -3   8  -2   28.60    4.10
   3  -8   2   28.90    3.90
   3  -8   2   29.80    4.30
   3  -8   2   30.50    4.40
  -4   8  -2  238.08   20.20
  -4   8  -2  250.47   19.60
   4  -8   2  258.07   20.00
   4  -8   2  250.87   20.40
   4  -8   2  236.88   20.20
  -5   8  -2    3.80    1.50
  -5   8  -2    3.50    0.60
   5  -8   2    1.50    1.60
   5  -8   2    3.40    2.00
  -6   8  -2   47.70    3.80
  -6   8  -2   41.50    4.30
  -6   8  -2   46.70    5.00
   6  -8   2   46.20    5.50
   6  -8   2   35.00    4.50
   6  -8   2   49.40    5.70
  -7   8  -2 1178.88   90.39
  -7   8  -2 1162.68   90.29
  -7   8  -2 1150.98   91.39
   7  -8   2 1150.78   91.79
   7  -8   2 1333.57   91.99
  -8   8  -2  531.25   39.30
  -8   8  -2  524.05   40.30
  -8   8  -2  476.15   40.40
  -8   8  -2  516.85   39.10
   8  -8   2  514.65   40.80
  -9   8  -2   28.60    4.30
  -9   8  -2   20.20    2.80
  -9   8  -2   29.90    4.00
  -9   8  -2   22.80    2.70
  -9   8  -2   28.00    4.80
  -9   8  -2   19.60    4.70
   9  -8   2   25.10    6.70
   9  -8   2   29.10    4.90
   9  -8   2   34.40    5.10
 -10   8  -2    5.40    2.60
 -10   8  -2    2.60    1.60
 -10   8  -2   -0.70    1.10
 -10   8  -2   -0.40    2.00
 -10   8  -2    1.20    2.10
 -10   8  -2    0.70    1.30
  10  -8   2    3.90    3.10
  10  -8   2    5.20    1.70
  10  -8   2    0.60    5.30
  10  -8   2    1.10    2.60
  10  -8   2   -2.20    4.20
  10  -8   2    0.90    2.90
  10  -8   2    4.50    3.40
 -11   8  -2    4.10    2.00
 -11   8  -2    5.00    3.30
 -11   8  -2    0.10    1.80
 -11   8  -2    2.30    2.60
 -11   8  -2    5.30    1.60
 -11   8  -2    4.40    2.00
 -11   8  -2   -3.30    3.20
 -11   8  -2    4.20    1.40
 -11   8  -2    5.40    2.90
  11  -8   2    4.50    1.80
  11  -8   2    5.20    4.10
  11  -8   2    4.90    5.20
  11  -8   2    8.40    4.10
  11  -8   2    3.50    4.00
  11  -8   2    3.10    6.90
  11  -8   2    4.60    3.20
  11  -8   2   -3.00    3.00
 -12   8  -2   49.70    5.00
 -12   8  -2   36.20    6.10
 -12   8  -2   48.60    4.70
 -12   8  -2   47.10    5.40
 -12   8  -2   47.50    4.80
 -12   8  -2   48.30    5.20
 -12   8  -2   47.90    6.30
  12  -8   2   40.10    6.50
  12  -8   2   35.00    7.30
  12  -8   2   43.20   10.00
  12  -8   2   42.00    8.20
  12  -8   2   52.89    5.10
 -13   8  -2   23.10    4.50
 -13   8  -2   21.70    3.00
 -13   8  -2   22.80    3.30
 -13   8  -2   20.30    3.60
 -13   8  -2   25.00    3.10
  13  -8   2   21.30    7.60
  13  -8   2   15.40    4.70
 -14   8  -2  642.44   47.10
 -14   8  -2  653.53   47.20
 -14   8  -2  552.44   47.40
 -14   8  -2  645.94   48.20
  14  -8   2  567.94   50.39
 -15   8  -2   20.90    3.20
 -15   8  -2   32.90    5.50
 -15   8  -2   24.20    2.90
 -15   8  -2   24.20    3.30
 -15   8  -2   20.70    2.70
  15  -8   2   23.10    7.00
 -16   8  -2   76.89    7.00
 -16   8  -2   86.79    7.50
 -16   8  -2   94.79    7.20
  11   7  -2    0.00    1.20
 -11  -7   2   -0.30    1.80
 -11  -7   2    1.30    1.90
  10   7  -2    0.20    0.80
  10   7  -2   -1.30    1.60
 -10  -7   2   -2.00    2.00
 -10  -7   2    2.70    2.50
   9   7  -2    0.30    2.00
   9   7  -2    0.50    3.00
   9   7  -2   -2.10    1.60
   9   7  -2   -4.50    2.60
   9   7  -2   -0.10    1.00
   9   7  -2    0.00    1.20
  -9  -7   2   -2.10    2.30
   8   7  -2    7.00    3.70
   8   7  -2    3.00    3.00
   8   7  -2    6.40    1.70
   8   7  -2    6.00    2.50
   8   7  -2    6.70    1.80
   8   7  -2    3.00    2.10
   8   7  -2    4.30    2.00
  -8  -7   2    8.10    3.10
  -8  -7   2    5.80    2.60
   7   7  -2    3.20    3.00
   7   7  -2    3.10    2.80
   7   7  -2    1.60    1.70
   7   7  -2    1.10    1.60
   7   7  -2    3.70    2.30
   7   7  -2    1.10    2.20
   7   7  -2    0.60    2.10
  -7  -7   2    3.80    2.60
  -7  -7   2    3.40    2.80
   6   7  -2    1.70    1.40
   6   7  -2   -0.40    2.20
   6   7  -2    1.10    1.60
   6   7  -2    4.40    2.60
   6   7  -2    3.80    1.60
   6   7  -2   -0.60    2.80
   6   7  -2    3.50    2.10
  -6  -7   2    1.70    3.10
  -6  -7   2    3.30    2.30
  -6  -7   2    2.50    2.90
  -6  -7   2   -3.10    2.70
  -6  -7   2    1.60    2.60
   5   7  -2    6.50    1.90
   5   7  -2    6.70    2.50
   5   7  -2   10.00    1.90
   5   7  -2    6.60    2.90
   5   7  -2    4.60    2.60
   5   7  -2    7.60    1.90
   5   7  -2    7.10    2.70
   5   7  -2    6.40    1.50
  -5  -7   2    6.30    2.80
  -5  -7   2    5.70    2.40
  -5  -7   2    8.70    3.70
  -5  -7   2    2.60    3.60
  -5  -7   2    1.90    2.60
   4   7  -2    1.50    1.20
   4   7  -2    1.90    2.20
   4   7  -2    1.40    1.30
   4   7  -2    0.00    1.90
   4   7  -2    2.00    1.80
   4   7  -2    0.70    2.00
  -4  -7   2   -0.30    2.20
  -4  -7   2    1.00    2.90
  -4  -7   2    0.00    2.20
  -4  -7   2   -1.60    2.00
   3   7  -2   91.89    8.10
   3   7  -2  103.39    9.20
   3   7  -2   82.69    7.80
   3   7  -2   96.49    7.80
   3   7  -2   97.79    8.70
  -3  -7   2   74.99    9.60
   2   7  -2   20.10    2.70
   2   7  -2   18.70    4.20
   2   7  -2   14.80    2.80
   2   7  -2   19.30    3.40
   2   7  -2   19.60    2.40
   2   7  -2   22.30    3.70
  -2  -7   2   16.40    3.90
  -2  -7   2   15.60    3.00
   1   7  -2    1.50    1.70
   1   7  -2    2.00    1.90
   1   7  -2    0.70    1.10
   1   7  -2    1.60    1.90
   1   7  -2    3.10    0.90
   1   7  -2    2.90    1.30
  -1  -7   2    1.60    2.30
  -1  -7   2    1.20    1.90
   0   7  -2    1.90    1.40
   0   7  -2    0.70    2.00
   0   7  -2    2.80    0.60
   0   7  -2    1.40    1.00
   0   7  -2    0.50    1.40
   0  -7   2    0.70    2.00
   0  -7   2    2.50    2.30
   0  -7   2    1.70    0.80
  -1   7  -2   49.99    5.90
  -1   7  -2   39.30    4.40
  -1   7  -2   41.80    3.80
  -1   7  -2   45.50    3.90
  -1   7  -2   50.89    4.90
   1  -7   2   47.70    5.40
   1  -7   2   48.40    5.60
   1  -7   2   52.79    4.40
  -2   7  -2    3.70    1.90
  -2   7  -2    1.40    1.20
  -2   7  -2    2.90    1.60
   2  -7   2    3.80    2.20
   2  -7   2    4.00    1.50
  -3   7  -2  213.48   17.80
   3  -7   2  219.68   17.30
   3  -7   2  211.98   17.50
  -4   7  -2   36.70    4.20
  -4   7  -2   33.90    3.90
   4  -7   2   41.10    4.50
   4  -7   2   35.40    4.30
   4  -7   2   38.90    4.70
  -5   7  -2    0.30    0.50
  -5   7  -2    0.40    1.10
   5  -7   2    0.10    1.60
   5  -7   2    1.00    1.50
   5  -7   2    0.30    1.40
  -6   7  -2    9.00    1.70
  -6   7  -2    9.40    2.40
  -6   7  -2   12.60    1.60
   6  -7   2    6.30    1.50
   6  -7   2    9.80    2.70
   6  -7   2    6.90    2.50
  -7   7  -2    1.00    0.70
  -7   7  -2   -0.10    1.50
  -7   7  -2   -1.40    1.00
  -7   7  -2    0.60    0.90
  -7   7  -2   -0.80    1.80
   7  -7   2    0.90    1.90
  -8   7  -2  221.78   17.80
  -8   7  -2  226.58   18.30
  -8   7  -2  219.18   18.50
  -8   7  -2  217.48   18.00
   8  -7   2  241.38   19.20
  -9   7  -2  145.59   11.70
  -9   7  -2  138.09   12.30
  -9   7  -2  143.49   12.90
  -9   7  -2  142.09   11.30
  -9   7  -2  135.79   12.10
  -9   7  -2  138.99   11.30
  -9   7  -2  139.09   12.60
   9  -7   2  148.29   13.10
 -10   7  -2   18.50    3.80
 -10   7  -2   14.00    3.30
 -10   7  -2   13.70    3.40
 -10   7  -2   13.50    3.20
 -10   7  -2   22.10    3.90
 -10   7  -2   24.60    3.30
 -10   7  -2   20.20    3.20
  10  -7   2   15.10    6.90
  10  -7   2   16.60    4.20
  10  -7   2   25.00    5.90
  10  -7   2   23.80    7.20
  10  -7   2   18.60    3.00
  10  -7   2   26.00    5.00
 -11   7  -2    4.40    2.60
 -11   7  -2    3.80    1.60
 -11   7  -2    3.40    2.10
 -11   7  -2    1.30    1.80
 -11   7  -2    1.70    2.20
 -11   7  -2   -1.10    2.60
 -11   7  -2    4.00    1.70
 -11   7  -2    3.30    1.80
 -11   7  -2   -0.80    2.40
  11  -7   2    7.90    5.30
  11  -7   2    2.40    2.80
  11  -7   2    5.50    2.00
  11  -7   2    0.90    2.70
  11  -7   2    6.10    4.20
  11  -7   2    2.30    4.10
  11  -7   2   -0.60    6.10
 -12   7  -2    0.80    2.00
 -12   7  -2    0.00    1.60
 -12   7  -2    0.20    1.90
 -12   7  -2    1.10    1.50
 -12   7  -2   -1.50    2.50
 -12   7  -2    0.60    2.90
 -12   7  -2    1.00    1.80
  12  -7   2    0.90    2.00
  12  -7   2    1.40    3.80
  12  -7   2   -0.70    5.60
 -13   7  -2    3.00    1.90
 -13   7  -2    3.90    1.70
 -13   7  -2    4.20    2.90
 -13   7  -2    3.80    2.10
 -13   7  -2    5.80    3.30
 -13   7  -2    5.40    2.00
  13  -7   2    7.80    4.20
  13  -7   2    6.00    2.30
  13  -7   2    5.00    5.70
 -14   7  -2    0.70    2.50
 -14   7  -2    2.50    1.50
 -14   7  -2    2.50    1.70
 -14   7  -2    3.60    3.60
 -14   7  -2    2.00    1.60
 -14   7  -2    2.70    2.00
  14  -7   2    9.20    5.80
  14  -7   2    2.60    4.30
 -15   7  -2   50.39    5.20
 -15   7  -2   47.70    4.60
 -15   7  -2   46.90    4.80
  15  -7   2   61.49    5.90
  15  -7   2   57.59    6.60
 -16   7  -2   20.40    2.20
 -16   7  -2   17.10    1.90
  16  -7   2   24.40    5.50
  11   6  -2  111.99   12.10
  11   6  -2  103.99   10.50
 -11  -6   2  113.59   11.60
  10   6  -2    1.60    1.20
  10   6  -2    2.30    3.40
  10   6  -2    2.10    2.00
  10   6  -2    5.20    4.40
  10   6  -2    3.20    3.00
 -10  -6   2    5.30    3.00
 -10  -6   2    2.50    3.00
   9   6  -2  205.78   17.60
   9   6  -2  182.58   15.20
   9   6  -2  163.48   15.30
   9   6  -2  212.18   17.10
   9   6  -2  198.28   15.20
   9   6  -2  184.88   16.00
  -9  -6   2  191.48   17.20
  -9  -6   2  203.78   16.60
   8   6  -2   14.90    3.30
   8   6  -2   17.60    2.70
   8   6  -2   19.80    2.80
   8   6  -2   17.70    3.30
   8   6  -2   17.20    4.10
   8   6  -2   15.50    2.70
   8   6  -2   20.00    4.40
  -8  -6   2   25.30    5.00
  -8  -6   2   17.00    4.30
  -8  -6   2   19.50    4.20
  -8  -6   2   18.80    3.60
   7   6  -2   57.19    5.50
   7   6  -2   64.69    7.40
   7   6  -2   59.99    5.70
   7   6  -2   61.69    5.40
   7   6  -2   60.19    6.10
   7   6  -2   55.19    7.40
   7   6  -2   55.99    6.20
   7   6  -2   59.69    7.10
  -7  -6   2   52.09    7.60
  -7  -6   2   63.69    7.50
  -7  -6   2   56.09    6.90
  -7  -6   2   48.60    7.40
  -7  -6   2   42.50    6.50
   6   6  -2    7.90    1.90
   6   6  -2    6.60    2.60
   6   6  -2    8.90    2.20
   6   6  -2    8.30    3.00
   6   6  -2    8.30    3.10
   6   6  -2    9.00    2.60
   6   6  -2    9.20    3.20
   6   6  -2    7.00    2.80
  -6  -6   2    9.30    3.80
  -6  -6   2    8.80    3.30
  -6  -6   2    9.10    3.00
  -6  -6   2   10.40    3.00
   5   6  -2 2404.96  179.38
   5   6  -2 2342.57  179.08
   5   6  -2 2204.68  178.38
   5   6  -2 2462.85  180.08
   5   6  -2 2326.17  178.28
   5   6  -2 2277.37  178.78
  -5  -6   2 2275.17  179.68
  -5  -6   2 2437.16  179.58
  -5  -6   2 2492.25  179.68
   4   6  -2   85.69    8.40
   4   6  -2   98.89    8.40
   4   6  -2   99.79    9.30
   4   6  -2  103.09    8.20
   4   6  -2  106.79    9.80
  -4  -6   2  100.89    9.50
  -4  -6   2  105.59    9.60
  -4  -6   2  102.29    9.40
   3   6  -2  491.55   38.30
   3   6  -2  466.75   38.00
   3   6  -2  479.75   37.60
   3   6  -2  513.85   38.70
   3   6  -2  484.05   37.80
   3   6  -2  496.25   37.60
   3   6  -2  410.76   41.50
  -3  -6   2  502.45   38.40
  -3  -6   2  519.35   38.50
  -3  -6   2  525.45   38.50
  -3  -6   2  492.55   39.50
   2   6  -2  335.87   27.70
   2   6  -2  362.86   28.30
   2   6  -2  384.36   28.60
   2   6  -2  352.36   27.60
   2   6  -2  348.57   27.50
   2   6  -2  337.37   29.50
   2   6  -2  321.57   28.00
  -2  -6   2  355.96   28.30
  -2  -6   2  392.76   28.70
  -2  -6   2  382.86   28.40
  -2  -6   2  370.16   29.20
  -2  -6   2  369.46   28.30
   1   6  -2  790.82   64.39
   1   6  -2  768.82   63.19
   1   6  -2  784.02   62.79
   1   6  -2  835.22   63.49
   1   6  -2  809.02   62.69
   1   6  -2  847.12   62.79
  -1  -6   2  848.02   62.59
  -1  -6   2  945.81   65.09
  -1  -6   2  825.22   63.29
   0   6  -2  135.99   12.30
   0   6  -2  150.48   12.60
   0   6  -2  143.49   12.00
   0   6  -2  150.98   13.60
   0   6  -2  157.18   11.80
   0  -6   2  173.68   13.40
   0  -6   2  166.18   13.00
   0  -6   2  154.68   12.10
  -1   6  -2   83.89    8.10
  -1   6  -2   70.99    6.60
  -1   6  -2   74.39    6.60
  -1   6  -2   86.09    7.30
   1  -6   2   91.29    7.10
   1  -6   2   96.09    7.80
   1  -6   2   95.09    8.00
  -2   6  -2  211.08   17.70
  -2   6  -2  186.28   16.90
   2  -6   2  225.78   17.40
   2  -6   2  219.78   17.60
   2  -6   2  237.68   17.20
  -3   6  -2 1311.37   99.69
  -3   6  -2 1293.67  100.19
   3  -6   2 1314.97  100.19
   3  -6   2 1290.17   99.99
   3  -6   2 1367.96   99.99
  -4   6  -2 4749.72  333.17
   4  -6   2 4075.99  333.37
   4  -6   2 4424.56  333.67
  -5   6  -2  257.17   18.90
  -5   6  -2  235.28   19.30
  -5   6  -2  233.58   18.50
  -6   6  -2    7.00    1.30
  -6   6  -2    8.70    1.60
  -6   6  -2    6.80    2.10
   6  -6   2   12.20    2.70
   6  -6   2    6.40    2.40
  -7   6  -2  814.92   61.09
  -7   6  -2  863.11   60.49
  -7   6  -2  809.22   61.39
  -7   6  -2  701.93   60.59
  -7   6  -2  797.82   60.59
  -8   6  -2  196.08   16.10
  -8   6  -2  192.68   16.40
  -8   6  -2  219.98   16.80
   8  -6   2  181.88   16.60
  -9   6  -2  121.29   10.60
  -9   6  -2  124.39   10.90
  -9   6  -2  119.39   10.60
  -9   6  -2  122.99   10.10
  -9   6  -2  127.89   11.40
  -9   6  -2  112.19    9.70
  -9   6  -2  121.59    9.80
   9  -6   2  108.59   11.20
 -10   6  -2  983.70   74.99
 -10   6  -2 1032.80   73.49
 -10   6  -2 1007.00   73.79
 -10   6  -2  924.51   74.49
 -10   6  -2 1042.70   74.19
 -10   6  -2  968.50   74.29
 -10   6  -2 1000.30   74.29
  10  -6   2  874.81   73.89
  10  -6   2  894.91   79.59
  10  -6   2  898.81   76.49
 -11   6  -2  469.05   36.80
 -11   6  -2  520.05   36.40
 -11   6  -2  502.15   36.90
 -11   6  -2  509.95   37.60
 -11   6  -2  491.65   36.50
 -11   6  -2  480.25   37.30
 -11   6  -2  503.85   36.40
 -11   6  -2  476.05   38.00
 -11   6  -2  444.76   37.60
  11  -6   2  420.66   37.80
[truncated: 2,829,268 more chars]
